# Supplementary material for: Impaired innate and adaptive immune responses to BNT162b2 SARS-CoV-2 vaccination in systemic lupus erythematosus
Source: JCI Insight. 2024 Mar 8;9(5):e176556. doi: 10.1172/jci.insight.176556 (PMC10972586; doi:10.1172/jci.insight.176556)
Supplement: Supporting data values [file jciinsight-9-176556-s009.xlsx]

## Sheet: Figure1b
	Anti-SARS-CoV-2 N IgG		Anti-SARS-CoV-2 S IgG		Anti-SARS-CoV-2 RBD IgG
Patient number (SLE)	D0	D42	D0	D42	D0	D42
60056-0001	138.59	141.65	83.65	95111.7	109.22	44132.6
60056-0008	222.75	245.75	110.14	185007	200.711	64885.4
60056-0012	310.75	323.72	39.98	114.68	186.557	264.213
60056-0014	139.25	146.9	89.11	156188	145.193	51836.7
60056-0017	1127	1025.83	75.74	37436.4	170.288	8254.51
60056-0018	154.53	168.67	100.33	1942.24	130.521	440.706
60056-0021	683.2	703	220.9	24150.8	387.92	6564.83
60056-0028	178.25	179.52	204.56	111597	172.62	45507.6
60056-0029	120.54	201.39	652.74	359694	200.282	143945
60056-0031	13529.6	13157.4	68.54	123512	122.427	47999.3
60056-0032	106.39	121.83	90.41	121386	141.237	45789.6
60056-0034	486.35	517.03	119.69	132881	192.168	64851.2
60056-0035	322.28	334.15	56.56	85512.2	173.847	24800
60056-0040	310.98	384.34	272.88	13531.4	446.585	7936.19
60056-0041	3076.12	2181.81	1992.31	282005	787.913	171281
60056-0044	222.01	282.8	47.79	108964	121.591	6888.78
60056-0046	1675.38	1646.81	382.01	186173	117.691	74637.1
Patient number (HC)
2000	868.66	1003.47	682.873	528479	1635.21	311948
2001	109.608	131.48	34.2955	341900	101.344	153909
2002	94.408	120.023	57.455	313527	93.827	158772
2003	37.7095	43.891	26.034	173224	142.732	87778.9
2004	37.95	67.1005	20.6775	516134	283.422	300329
2005	45.6835	88.3475	1123.28	225126	778.71	89368.2
2006	44.876	35.8105	19.641	221065	96.1865	103414
2007	41.691	36.203	159.383	65741.1	209.209	27416.3
2008	2240.06	1742.29	59.6205	134803	45.08	60150
2009	161.365	29.8775	31.149	84378	84.159	50209.9
2010	102.835	65.8515	245.234	135215	551.328	72712.9
2011	450.066	361.877	25.9565	199943	85.851	93928.3
2012	231.053	162.015	108.867	161403	154.983	62198.7
2013	185.042	121.906	47.0015	230432	249.44	83309.8
2014	332.391	277.889	100.783	20033.4	132.299	8827.48
2015	1704.61	771.023	1563.95	398204	1208.37	249404
2016	88.0685	289.211	38.106	318681	36.5235	141947
2017	32.4305	253.661	20.734	375809	32.385	186058
2018	107.778	154.398	89.06	117054	143.118	61373.6
2019	901.411	899.011	26.272	65321.2	38.8635	26784.7
2020	97.157	140.071	147.695	71761.2	137.829	32508.5
2021	62.5315	26.7665	14.865	11601.6	59.926	2818.64
2022	435.604	391.865	32.1145	85756.8	146.186	39857.2
2023	119.59	140.55	103.916	111926	34.845	53773
2024	79.008	92.7375	28.045	9371.27	78.497	3347.92
2025	58589.2	35393.3	11005.8	387297	4549	159445
2026	33.9695	46.5435	143.887	110638	166.311	45285.9
2028	140.827	133.703	57.417	308014	102.463	160907
2029	195.411	220.421	238.883	83125.1	405.486	39952.3
2030	221.664	223.685	69.6675	199814	572.786	112669
2031	244.677	240.512	26.3085	64462.3	320.853	34254
2032	157.663	294.96	865.944	157123	632.705	81270.8
2034	129.435	329.466	91.822	177878	44.1015	123129
2035	23.022	309.457	37.177	256459	21.1155	138435
2036	28.718	272.428	41.269	176339	54.257	88467.2
2038	9.339	553.018	15.028	187686	17.8025	99612
2039	2873.68	3017.72	123.803	99525.7	165.725	44773.3
2040	1447.12	1200.71	78.3585	89729.5	102.126	36611.6
2041	809.34	1024.79	5573.9	380937	2169.24	206329
2042	1060.6	1007.73	33.954	286923	94.4705	116626
2043	36.221	55.0825	19.8485	35194.5	94.878	11322.2
2044	212.328	271.769	63.2075	406283	463.369	256813
2045	60.6255	75.8145	4.5895	94150.1	79.2325	34215.1
2046	185.787	197.325	66.4095	105609	214.688	68095.6
2047	26.171	55.248	26.575	122989	171.922	60638.4
2048	1896.72	2096.14	269.635	255923	76.381	114478
2049	87.8045	103.26	38.93	107857	82.0215	55974.4
2050	79.0345	155.01	59.8055	272491	518.997	139176
2051	74.9285	119.058	68.5695	193896	379.365	85259.2
2052	47.222	59.7475	43.5455	117686	296.889	56274.7
2053	606.112	673.94	49.8825	168854	92.8315	59202.8
2054	50.6145	106.233	123.701	227921	37.0025	40781.7
2055	73.021	68.2155	52.376	266172	178.975	135708
2056	790.091	818.27	78.1835	347682	119.885	140272

## Sheet: Figure 1c
	RBD-ACE2 blocking %
Patient number (SLE)
60056-0001	98.4277
60056-0008	99.6997
60056-0012	5.9872
60056-0014	99.6174
60056-0017	63.3713
60056-0018	19.4316
60056-0021	66.2695
60056-0028	99.2647
60056-0029	99.8505
60056-0031	99.135
60056-0032	96.9478
60056-0034	99.6952
60056-0035	96.9872
60056-0038	87.3111
60056-0040	52.1827
60056-0041	99.9914
60056-0044	84.7827
60056-0046	99.4896
Patient number (HC)
2000	99.988
2001	99.9773
2002	99.9766
2003	99.9147
2004	99.9719
2005	99.9331
2006	99.955
2007	99.5412
2008	99.9914
2009	99.7434
2010	99.8149
2011	99.8293
2012	99.8532
2013	99.872
2014	99.8842
2015	70.8142
2016	99.9589
2017	99.9789
2018	99.8152
2019	99.2207
2020	98.1551
2021	44.3728
2022	99.8137
2023	99.5559
2024	84.0061
2025	99.9931
2026	99.8865
2028	99.956
2029	99.9084
2030	99.905
2031	99.6777
2032	99.9846
2034	99.9453
2035	99.9703
2036	99.9129
2038	99.9332
2039	99.8717
2040	99.9925
2041	99.9523
2042	92.1795
2043	99.9869
2044	99.8312
2045	99.8603
2046	99.7272
2047	99.8977
2048	99.9852
2049	99.8623
2050	99.9039
2051	99.9458
2052	99.9468
2053	99.9518
2054	99.7826
2055	99.9797
2056	99.934

## Sheet: Figure 1d
SARS CoV2-WT
Healthy control						SLE
48.0873	47.1357	30.5206	27.0045	43.3106	45.0741	76.0456	66.3219	75.2108	70.4986	92.7799	79.9584
63.1819	70.0058	46.501	62.6923	60.1217	59.8792	54.1921	53.3531	42.9883	46.6825	58.6332	61.5564
52.896	52.0743	48.3738	41.6459	42.849	39.6351	103.806	104.187	96.0396	114.532	105.462	81.6836
47.7634	41.0435	36.569	41.2965	52.8883	53.1091	61.3647	63.4094	55.5577	51.0817	65.9388	54.4232
53.4948	51.8028	42.8066	42.2834	60.7504	52.0076	78.9475	75.0749	82.7205	73.659	75.17	71.7277
55.4363	54.3034	36.4336	44.8859	57.3235	60.5633	89.1801	93.3735	108.859	76.866	81.4888	79.454
34.3677	37.6024	21.85	26.0349	42.1788	37.3466	94.2796	97.088	92.5571	89.4511	72.142	68.0134
63.9825	64.8472	59.0948	65.4469	69.1265	61.9756	70.8699	65.7006	49.5552	56.4749	47.9635	51.0509
85.312	86.0938	93.6372	110.921	92.3135	77.5536	46.9677	46.4525	31.4668	35.7554	35.2526	36.2261
56.8285	57.3429	56.4427	47.9481	52.9477	53.5175	69.911	64.8845	78.5606	65.7599	51.7176	72.821
59.1939	56.1473	44.7527	33.2304	53.6266	50.5185	63.9932	64.2829	56.0642	53.4599	56.3981	54.6701
67.2711	68.649	66.4334	57.3735	65.6846	58.9181	66.3441	60.9415	73.6374	77.7413	92.0776	86.0933
26.1833	24.1645	13.1403	16.5214	15.2328	6.396	78.1438	77.05	97.2557	99.5952	100.959	101.746
49.0335	47.3106	39.743	45.464	60.1595	52.0446	93.1162	94.5816	129.701	102.384	103.848	106.684
73.9067	72.6026	57.6391	57.7904	93.1621	83.1685	71.985	77.7866	87.3673	82.4051	69.8858	69.5211
44.5026	39.422	35.413	27.3553	50.7783	45.9646	48.5422	43.6701	44.0192	34.3289	54.6082	54.8918
71.1288	65.3033	62.8893	55.7013	79.6354	77.6
89.4469	88.4501	69.0241	77.0492	87.5535	80.1944
104.237	101.962	93.2659	98.6059	96.2359	95.4241
82.8819	80.6913	79.299	62.1611	72.7231	70.4416
SARS CoV2 Delta
Healthy control				SLE
78.4067	78.5075	69.5003	69.5078	94.3732	93.7285	89.4407	110.2
94.9774	98.9556	83.7753	81.5011	83.5517	96.0513	95.4549	107.22
76.5233	82.9658	88.7943	81.8374	98.7994	100.716	122.837	116.48
84.7633	86.0782	96.1643	92.33	91.7127	84.5249	105.511	93.1269
75.5009	83.3903	68.2097	66.7642	84.5037	89.0371	121.982	106.996
81.0503	75.7711	93.7473	65.5357	83.5774	86.158	84.965	115.966
70.1977	65.231	61.1794	52.4666	100.157	88.1685	119.485	97.252
72.6355	86.4818	79.3416	101.646	85.8139	98.5336	103.169	106.243
93.0655	93.5512	114.816	105.378	77.6575	69.6766	83.6993	76.8046
76.3689	73.2908	79.2903	63.8496	82.9305	88.8051	94.2601	137.498
83.914	83.8087	82.3011	72.0068	81.7358	84.6633	104.885	118.009
90.1299	97.6071	69.9371	88.1778	87.358	89.0419	109.896	105.553
41.9635	37.5807	31.3511	37.519	84.5766	89.6677	121.382	120.162
87.6125	82.3313	62.5637	103.758	82.4563	84.2966	116.375	152.049
91.6547	87.0056	105.841	89.8414	78.2227	85.9958	123.131	114.51
60.3353	64.3702	66.5565	79.609	77.1517	80.6089	87.744	77.5264
96.7083	97.2981	73.4347	95.2939
84.2348	98.2461	106.764	107.474
95.7636	104.692	82.9022	97.8488
88.8602	90.0395	116.647	86.7524
SARS CoV2 Omicron
Healthy control				SLE
85.278	70.2343	135.406	95.4154	81.7352	83.3315	111.372	141.851
72.3769	80.0601	120.565	129.144	98.6628	97.2405	112.345	110.663
72.9695	77.5348	79.1738	141.218	91.7713	91.2827	136.823	134.168
82.383	90.3952	93.2384	119.005	88.5702	102.216	143.178	148.95
74.5223	75.4695	124.056	124.986	102.225	87.1899	151.33	145.459
83.2305	82.9563	94.272	86.2694	96.4404	92.7262	123.224	109.943
70.3185	82.9086	146.91	153.394	93.2737	90.0562	137.014	137.679
80.8389	90.5618	111.13	146.64	85.0332	99.3668	143.224	119.053
80.2324	82.3943	109.257	103.584	79.0456	75.5616	133.185	150.653
76.668	81.8133	117.077	70.3323	80.0551	91.1752	103.777	123.193
75.8286	86.7077	133.371	143.053	80.6533	81.8506	123.907	90.1262
78.597	95.6466	150.615	89.6743	85.3827	82.1038	80.7232	109.09
85.675	78.5644	104.144	110.07	80.7091	86.4424	117.679	94.1036
87.9634	90.402	114.823	123.726	86.4329	88.3672	113.24	126.947
89.8771	97.01	122.442	124.853	83.665	82.6633	116.972	89.2636
82.2716	89.262	124.397	126.141	90.0615	82.2637	92.945	122.116
98.9012	94.3755	132.876	115.845
93.7093	84.8182	118.827	119.756
92.6806	89.0092	145.989	130.523
79.8391	92.9012	135.637	122.097

## Sheet:  & S1D
Subject ID	SLEDAI score	anti-Spike	anti-RBD	RBD-ACE2 blocking	WT infectivity	delta infectivity	omicron infectivity
60056-0001	6	95111.7	44132.6	98.4277	72.86	99.82	126.612
60056-0008	2	185007	64885.4	99.6997	44.84	101.337	111.504
60056-0012	4	114.68	264.213	5.9872	105.286	119.659	135.495
60056-0014	2	156188	51836.7	99.6174	53.32	99.319	146.064
60056-0015	8	3809.58*
60056-0017	2	37436.4	8254.51	63.3713	78.19	114.489	148.394
60056-0018	0	1942.24	440.706	19.4316	98.862	100.466	116.583
60056-0021	4	24150.8	6564.83	66.2695	91.004	108.369	137.347
60056-0028	0	111597	45507.6	99.2647	53.02	104.71	131.138
60056-0029	0	359694	143945	99.8505	33.61	80.252	141.919
60056-0031	0	123512	47999.3	99.135
60056-0032	2	121386	45789.6	96.9478	72.16	115.879	113.485
60056-0034	2	132881	64851.2	99.6952	54.762	111.447	107.017
60056-0035	6	85512.2	24800	96.9872	75.69	107.724	94.9065
60056-0038	2	205.63*	14959.077*	87.3111	98.425	120.772	105.891
60056-0040	4	13531.4	7936.19	52.1827	116.043	134.212	120.094
60056-0041	0	282005	171281	99.9914
60056-0044	0	108964	6888.78	84.7827	84.886	118.82	103.118
60056-0046	2	186173	74637.1	99.4896	39.174	82.64	107.531

## Sheet: Figure 2a
Sample	RPP14 (Th/To)	RPP25 (Th/To)	CENP A	CENP B	Scl-70	Scl-70, truncated	POLR3H	Fibrillarin	PM/Scl-75	PM/Scl-100	MDA5	Troponin I	MYH6	MI-2	EJ	JO1	PL-7	PL-12	SRP54	Ro52	Ro60	Ro60 (bovine)	La/SSB	Sm/RNP	Smith	U1-snRNP A	U1-snRNP C	PCNA	Ribo P0	Ribo P2	PDH	PDC-E2	TPO	TG	Intrinsic Factor	LKM1	Ku, p70/p80	Nucleolin	Whole Histone	Histone 1	Histone 2A and 4	Histone 2B	Histone 3	C1q	Beta 2 Glycoprotein 1	Myeloperoxidase	Proteinase 3	BPI	GBM
1 D0	10864.2	1020.33	1865.83	158.17	3637.17	3035	2801.67	606.83	1840.5	6743.5	1063.17	5925.67	2146.17	16210.3	224.33	890.5	524.83	715.67	1423.5	1158	9868.83	1426.5	291	387	288.33	548.5	1040.17	463.33	734.33	5036.83	201.83	1.67	588.67	332.33	3030.83	59	1862.5	596.67	1534.67	1056.33	706.33	926.33	546	534.67	3228	0	234.33	3001.33	9657.33
1 D23/24	9788	767.67	1937.17	178.5	3410.67	2805.5	2702.67	466.33	1777.17	5967.5	1017.17	4728.5	2083.5	14069.5	94.5	634.67	427.67	593	1122	1574.5	9386.33	1259.83	194.5	329	288.67	477	942.83	361.83	746.5	4428.17	123.67	25.33	461.17	362	3056.5	34.5	1342.5	545.67	1131.67	915.67	737.33	809.83	341.33	452.33	2728.17	0	222.67	2480.17	11590.7
1 D42	9149.33	732.33	1599.83	182.83	3178.17	2429	2473.5	459.33	1632.67	5501.33	1002.17	5051.83	1994.17	12008.8	146	654	330.33	545.5	986.17	1343.83	8564.33	1266.33	136.83	419	353.83	481.67	921.33	411.83	675.67	4117.33	135.17	0	576.83	283	2746.17	5	1503.83	507	1255.17	822	666.33	720	339.33	432.17	2642	0	180.33	2443.33	11025.8
8 D0	6429.5	854.67	7298	0	2265	1641.33	2310	2552	7819.83	8853.5	3444.33	2427.5	822.83	516.83	19.17	0	1745.67	590.67	1876.83	11442.2	7469.5	2103.83	5572.67	71400.3	9990.67	54912.2	42277.3	0	1369	2733.33	1056.33	3468	0	0	2443.33	0	2605.67	3429.17	2635	3594.17	3765	3063.67	2333.67	283	3385.17	0	383.67	3375.33	180.67
8 D23/24	5647.83	515.33	6680.83	0	2182	1637.5	2206.33	2182.67	8146.5	7335	2536.83	3185	782	281.83	6.5	0	1695	410.5	1600.67	13731.5	7336.83	1759	5043.17	75421.8	8507.5	52602.7	39312.7	0	1312.17	2611	879.67	2387.83	0	0	2414.17	0	2599.5	3930.17	2625.17	3226	3189.5	2966	2219.17	422.67	3385.33	0	225.17	3051.17	286.5
8 D42	5541	752	5814.33	0	2714.33	1730.67	2164.17	1510.67	7284	6217.83	3349.33	2821.33	884.67	354.67	290.5	0	1794	497.33	1878.67	10303.3	6968	1938.17	5067.5	74981.3	7289.67	50274.3	35551.7	4.67	1359.67	3024.83	885.33	2539	22.67	0	2358.83	0	2789.83	4165.5	2473.67	3149.83	3226.33	2629	2383.33	369.67	3244.33	43.33	309.83	3739	317.17
14 D0	18111.8	5085.83	8590.17	761.5	2953.5	1764.83	3432.5	18085.5	1696.17	9217.67	3813.33	4046.83	3445.83	1205.33	232.17	74.67	1268.17	1878.67	2441	1655.17	12012	4393.17	3798.5	10580.8	3273.83	929.5	3733	117.83	1746.67	8781	3769.17	61399.5	363	693.83	3674.17	980.5	3807.17	2836.33	5588.67	3178.83	2282.33	3322.67	1884	1302.5	4288.17	23.67	310.83	23804.8	2189
14 D23/24	17147	6159	9717.5	760.17	3807.5	2085.83	3356.33	16514.3	2230.5	10165.3	5099.83	5600.83	4221.17	1438	563.17	207.67	1615.33	2370	2840.17	3141.5	12471.2	5962.67	4745	11319.5	3593.33	1165.33	4467.17	253.17	1886.17	10034.2	4365.33	72793	584.67	592	4791.67	1031.5	4674	3747.67	6195.67	3664.83	2945.83	3772.67	2329.67	1491.17	4620.83	0	461	30076.8	3179.17
14 D42	14994.7	5158.83	9058.33	735.5	3066	1790	3645.83	15635.5	1697.5	8269.83	3578	4484.33	3514.33	1174.5	412.33	272.17	1607.33	1883	2316.17	2505.5	11276.7	4343.33	4082.17	10481	3528.17	1087.83	3513	206.33	1841.83	9074.5	3814.33	56899.8	249	356.17	3696.33	990.33	3926.83	3180.83	5118.17	3271.83	2638.33	3348	2075.67	1461	4282	0	470	25361.8	2558.5
15 D0*	2517.38	126.5	446.25	3.5	302.75	143.75	1619.62	556.625	556.875	5257.62	641	911.75	891.125	0	15.5	1	0	530.875	234.625	7394	27250.8	27620.8	1083	529	580	609.875	306.625	264.375	339.75	1982.88	0	0	373.375	0	26.375	0	180.125	73.875	200.625	141.375	138.75	82.75	207.625	9151.88	472.75	0	38	2479.62	78.5
15 D23/24*	2633.62	157.5	481.875	0	386.875	134.125	1794.38	596.5	690.875	5484.12	665.25	957.875	990.5	0	0.375	0	0	560.25	240.125	7628.12	29721.9	29340.8	1148.62	679.25	689.75	644.75	353.125	323.625	356.125	2171.62	0	0	454.25	0	34	0	170.875	83.5	193.5	147.875	117.625	90.375	201.125	9612.75	524.75	0	17	2506	125.375
28 D0	3876.5	0	0	0	0	0	0	0	62.67	1563	0	0	0	0	0	0	0	57.33	0	0	4137.17	0	0	0	0	0	0	0	0	0	0	0	27945.5	0	0	0	0	0	0	0	0	0	0	0	0	0	0	2111.5	0
28 D23/24	2976.33	0	0	0	0	0	0	0	205	1322.67	0	0	0	0	0	0	0	0	0	0	4402	0	0	0	0	0	0	0	0	0	0	0	46715	0	0	0	0	0	0	0	0	0	0	0	0	0	0	637.67	0
28 D42	1593	0	0	0	0	0	0	0	390.17	1838.33	0	0	0	0	0	0	0	0	0	0	3866.17	0	0	0	0	0	0	0	0	0	0	0	35717.7	0	0	0	0	0	0	0	0	0	0	0	0	0	0	1301.67	0
29 D0*	2153.12	251	554.75	163.5	216.625	603	1688.5	0.75	396.75	2308.88	638.5	516.375	750.5	1127.38	0	3	4	0	0	299	16632.4	16055	280.125	1106.62	1553.62	12131.5	3754.88	376.5	86.5	6561.88	82.75	1055.38	611.625	0	125.25	0	4878.75	78.875	0	0	0	0	0	2936.88	229.125	0	216.625	1132.38	80.125
29 D23/24*	2064.62	366.5	882.875	366.75	431.625	1089.75	1321.62	42.5	548.25	2385.62	644.125	578	605.875	2848.75	0	80.625	90.875	11	33.625	352.625	13720	14199.2	187.625	968.5	1855.25	11899.6	4012	445	156.75	4942.88	149.75	1468.38	631.125	24.125	229.5	0	5291.75	84.375	57	144.25	0	297.25	5.875	3698.38	580.75	0	236.625	1416.75	163
29 D42*	2085	350.25	822.125	361.375	738.75	972.125	1287.88	44.375	515.625	2395.88	665.75	542.25	524.25	2547.88	0	55.375	140.75	13.625	2.375	371.375	12788.5	13061.1	181.5	905.5	1554.75	11447.2	3680.12	392.125	133.75	4860.75	175.5	1335.25	577.125	3	201.125	0	4746.5	82.125	60.25	128.125	0	244	0	3877.38	629.375	0	232	1371.25	163.75
31 D0*	4240.5	868.75	2149.12	2353.75	51780.1	82601.8	1297.5	8715.38	362.5	3184.5	837.25	788.125	52.875	105.25	70.875	0	408.75	0	531.75	951.375	29370.1	32808.4	695.375	915.25	3286	1280	2946.5	623.375	237.75	2158.75	0	6922.38	0	1169.12	276.25	0	2571	154.5	1192.5	1934.62	446.875	4233.25	443	1279.12	1102.12	0	0	3585.75	669.75
31 D23/24*	4435.75	855	1985.12	2170.38	48786.9	79960.9	1234.25	8475.88	313	3167.12	673.875	824.5	87.125	194.25	91	0	423.75	38.5	564.625	832.5	28210.4	31376.1	653.375	877.25	3026.5	1488.12	2594.12	513.625	208.375	1936.62	0	5754.38	18	1018.25	272.875	0	2836.75	137	1166.88	1871.38	460.25	4240.62	405.5	1149.5	1048.38	0	0	3430.12	619.75
31 D42*	3836.75	844.5	1714.62	2027.38	40769.5	71233.1	1342.88	7794	380.625	2990.25	589.25	787	64.5	85.875	64.875	0	373.625	0	933.375	785.375	28934.2	31541.5	696.625	835.25	3042.62	1533.62	2491.75	521	189.25	1892.62	0	5255.88	0	914.5	266.625	0	2864.75	131.875	817.75	1013.12	299.75	2690.75	298.25	1197.5	714.75	0	0	3119.25	565.625
32 D0	8049.67	0	0	0	0	0	0	0	106.33	5543	0	0	0	0	0	0	3263.67	0	0	0	9461	0	0	0	0	0	0	0	0	2156.83	0	0	88477.8	36297.7	0	0	0	0	0	0	0	0	0	0	0	0	0	4381.67	0
32 D23/24	9939.17	0	0	0	0	0	0	0	0	4519.5	0	0	0	0	0	0	3168.5	0	0	0	9389.67	0	0	0	0	0	0	0	0	1698	0	0	68335.5	38488.3	0	0	0	0	0	0	0	0	0	0	0	0	0	4161	0
32 D42	6012.5	0	69.67	0	0	0	18.33	0	757	3861.67	0	150.67	0	0	0	0	2086.33	0	0	155.33	6460.5	72.33	0	0	0	0	0	0	0	1263.17	0	0	80531.7	20110.2	0	0	262.67	0	0	0	0	0	0	0	0	0	0	2361.33	0
34 D0*	3628.12	9	14021.1	101.25	349.5	71.75	2241.25	114.5	156.125	2705.25	5339	601.25	22.25	0	704.75	289.75	349.125	85.75	134.25	57	4258.12	2051.5	301.125	1372	2219.5	1378.38	490.125	95.125	36.5	1343.88	0	1291.88	279.5	0	296.875	79.125	112.75	117.25	2.5	0	0	30	0	1646	353	33.125	75	24033.9	200
34 D23/24*	4627	20.625	14821.9	137.5	504.875	160.875	1929.12	156.5	235	2620.25	8830.25	639.375	27.625	20.75	630.625	464.75	362	85.875	230.125	104	3288.38	1420.25	233.375	989.25	2013.62	1563.5	408.875	107.25	31.375	1226.62	0	1501	232.375	0	424	209.625	147.375	97.25	40.75	126.375	18.5	198	58.625	1649.88	1282.75	9.875	87.375	25179.4	264.625
34 D42*	4401.25	12.75	14005.2	139.5	495.875	167.875	1905.88	163.125	244.5	2773.75	8255.75	742.25	17.125	30.375	623.75	447.125	344.625	94.875	218.125	75.5	3337.25	1490.62	264.875	948.875	1848.62	1431.75	413.125	109.625	32.75	1188.62	0	1486.38	224.125	0	383.375	179.25	140.25	102.25	56.5	127.625	22.375	226.25	54.75	1673.12	1296	11.875	100.5	23917.8	256.125
35 D0*	4977.5	228.25	12520.1	686	0	0	4606	18.25	2888.38	2917.38	4394.75	1127.25	340.125	0	0	4118.88	0	836.125	0	783.25	5793.62	4853	2595.75	28865.6	17732	56400.9	29467.1	6459.38	2364.12	6130.12	0	0	72980.6	62775.5	0	0	1147.5	502.125	0	459	141.625	1578.75	0	4887.75	608	0	2434.12	26710.9	63.5
35 D23/24*	4354.12	258.375	11077.4	508.25	0	0	4152.38	0	2359	2622.62	3329	747.25	321	0	0	5259.62	0	961.875	0	984.875	5397.25	4204.5	2211.88	26289.4	16846.2	52423.9	26527.2	5673.25	2380	4976.5	0	0	70138.2	57265.8	0	0	2042	691.25	0	851.75	285.75	2485.75	89.75	4414.62	712.5	0	2398.12	22206.5	30.125
35 D42*	3968.88	26.75	10461.9	142.375	0	0	3951.62	0	2063.25	2322	3142.88	768.125	216.5	0	0	4839	0	496.625	0	1128	5143.12	4535	2269.88	26768.2	18322.5	50015.1	26235.6	5900.38	2160.62	5078.5	0	0	68752.2	55209.4	0	0	2532.38	525	0	581.75	35.25	2216.5	0	4175	461.375	0	2302.12	21050	0
41 D0	5181.17	385.5	3143.17	0	867.67	698.33	395.17	642	1431.5	1226.83	712	599.67	488.67	337	339.33	616.17	758	1203.17	731	1025.33	1690.33	1001.5	233.83	59.67	4	532.5	487.5	337.33	390	595.83	176.17	171.5	271.5	66.5	1904.83	696.67	1353.33	915.67	733.17	380.83	422	338.67	273.83	279.67	694.67	0	71	930.83	1004
41 D23/24	6077.5	408.17	3181	0	890	756.17	448.33	593.17	1165.5	1226	696.17	540	447.83	405.17	229	467.67	651.67	1156.33	688.33	1410.33	1983.67	1172.33	202.83	74.33	18.67	567.33	498.5	235	379.33	636.17	142.33	152.5	306.67	76.33	1935.17	673.83	1401	834.67	748.17	346.5	404.83	426.33	255.67	314.17	744.5	0	128.83	847	951.5
41 D42	6402.33	621	3831.17	0	992.5	834.33	547.67	1042.67	1770.67	1607.17	1316	683	782.5	512.5	896.5	1139	1389.5	2157.67	1403.83	1293.17	2000.5	1411.83	474.67	114.83	19.83	656.83	613.67	791.5	517.17	721.5	477.33	402.17	305	105.33	2413	993.17	2132.67	1050.5	965.17	339.33	458.83	419.67	343.5	315.17	784.33	0	132.5	1461.83	1434.17
46 D0*	3264.25	238	652	164	511.625	2771.88	497.25	1181.62	1202.75	7511.5	8100.88	822.5	181.25	2186.75	719.5	113	588.25	100	308.625	134.125	1099	279.125	11.75	281.625	1386.75	998.75	532.5	153.125	265.5	3484	0	309.25	968.625	0	1174	63	980.5	231.125	302.125	468.625	246.375	746.375	233.375	10664.6	812.125	0	210.5	11010.8	415.25
46 D23/24*	3053	203.875	651	168.5	441.75	2482.75	427.375	1106.5	1224.25	7050.62	9855	747.625	181.25	2069.75	637.75	120.875	505	104.375	304.75	143.875	940.5	248.625	19.5	243.25	1265.25	888.875	454.875	110.25	225.875	3051	12.375	297	876.875	0	1150.75	51.625	891	197	232.5	356.75	202	682.75	198.125	10171.5	780.75	0	160.125	10786.2	363.875
46 D42*	2101.88	149.875	461	133.375	326.875	1817.62	337	835.625	917.875	5473.38	7132.5	520.25	138.125	1634.38	454.625	78.375	362.625	56.25	225.25	127	753.75	175.5	19.125	189.625	1008.25	678.5	326.625	94.125	180.125	2425.12	5.875	237.375	705	0	774.875	16.625	653.25	146.375	169.875	237.25	139.75	493.375	152.5	7756.38	639.125	4.875	131.375	8074.12	235.875
12 D0	5169.17	215.33	3390.33	0	1377.17	808.83	963.33	17.33	1839.17	4479	671.67	1522.17	371.17	283.33	0	0	534	275.33	768.67	14957.2	59899.7	64863.3	19189.3	48474.8	1243.33	12572.3	4397.67	0	725.67	3030.67	28	1195.17	0	0	585.33	0	1085.5	970.83	1198.83	1475.67	1345.33	1169	892	980.67	2110.67	0	88.33	666.33	144.33
12 D23/24	3894.67	123.83	2687.17	0	1285.83	623.67	777.17	42	1524.5	3090	321.17	911.83	156.17	207.17	0	0	349	209	991.33	15650.5	46620.2	49902.7	15674.5	37585.7	976.5	10248.3	3730.67	0	454	1881.33	0.67	1059.17	0	0	365	0	805.33	870.67	910.83	1101.83	1084.83	884.33	732.67	698.5	1633.5	0	51.5	561.83	9
12 D42	3331.83	154.17	2530.67	0	1340.67	660.33	730.83	11.67	1580.17	3610.5	527.17	1150.5	259	236.33	0	0	501.5	261.67	869.83	16092.5	45385	50306.7	16333.8	36200.8	1009.83	9611.83	4676.83	0	632	2021.5	0	1013.17	0	0	572.5	0	820.5	1023.17	997.17	1532.5	1222.33	953.83	805.67	783.83	1692.33	0	58.33	568.5	129.83
17 D0	10039.3	224.33	27954.2	0	3364.17	1571.17	910.33	0	2367.83	6353.17	1459.5	1287.83	1716.17	0	0	0	1256.33	0.5	9129.67	30374.8	57985.2	70934.7	39662.5	58284.2	6446.17	27214.8	27242	0	888	6672	0	16305.5	0	992	0	0	9009.17	4109.17	1711.5	3499.67	2472.83	1802	1035.5	3073.83	4093.17	0	0	0	0
17 D23/24	9675.83	240.5	32736.8	0	2601.17	883.17	744.5	0	2119.83	4673.83	1203.83	948.17	1380.67	109.83	0	0	1104.5	27.83	6942.83	44120.3	64571.8	75342.3	34924.8	61596.8	5686.5	33215.7	19710.2	0	1416	8471	0	11108	0	397.67	0	0	5448.83	2974.83	964.5	2778.17	1914.83	1384.83	1119.5	2088.5	3421.17	0	56.5	0	0
17 D42	9781.17	145.5	25709.5	0	3036.5	1081.83	691.5	0	1923.33	4439.17	1042.83	1707.33	2032.17	126	0	0	1621.83	374.5	7022.17	30175.3	56331.5	61081.3	31276.8	55898.8	5282.83	29267.5	16907.5	0	1680.67	8996.67	0	8941.83	0	519	0	0	4546.67	3460	1463	2824.83	2320.17	1590	1356	2341	3371	0	0	0	0
18 D0	12305.7	150.17	7529.83	0	2934	219.83	3323.17	60	3013.33	5989.5	5043.33	3156.67	660.33	295	209.83	0	871.67	1811.83	3397.17	46866	73120.8	82469.7	9550.5	68666.3	43928.5	33579.8	39405.3	36.33	1356.5	8727.67	0	448.83	0	32.33	0	0	2267.33	4551.33	1258.17	1411.83	1952.83	1293.67	1097.33	1407.67	3260.67	0	135	2964.17	631.5
18 D23/24	11765	243.67	7724.33	0	2852.33	201.5	3797.83	0	2697.17	6094.5	4429	3383	361.17	152	113.83	0	444.5	1305.83	3241	48258.3	67825.7	79013	10591	56600.2	38089.8	36392.8	37435	0	961.33	8493	0	442.33	20.67	0	0	0	2095.17	3729.5	1298.83	1494.17	1952.33	1206.17	1097.5	1765.83	3154.67	0	78.5	2418.17	273.17
18 D42	10308	266.67	6458.5	0	2367	324.33	3004.83	50.17	2072.83	5341.5	3563.83	2716	524	88.33	132.83	60.67	846.17	1103.33	3148.5	32335.2	72737.3	74146.7	9095.33	60948.7	39060.2	30959.5	34621	99.67	1170.67	7670.17	80.67	461.5	113.17	35.33	30.67	0	1846.67	3923	1014.67	1349	1687.83	1111.33	1030.67	1383.33	2993.5	0	55.67	2916.17	397.67
21 D0*	3057.75	775	2455.75	195.625	227.375	10.125	4097.5	2851.12	1445.12	3769.75	880.625	440	1535.75	596	27.75	644.625	3470.88	213	426.75	10544.1	52643.9	59288.1	3049.38	463.75	1015	926	490	255.375	178.5	2578.38	81.375	354.125	342.625	45.375	353	0	1505.75	573.875	234.75	0	0	0	71.875	1060	860	17.625	253.375	1830.88	434.375
21 D23/24*	2735.88	630.75	2070.38	168.25	197.75	62.875	3933	2547.88	1385	3336.75	723.625	425.25	1176.12	549.5	45.25	466.25	2740	172.625	377	10181.8	50000.2	55587.1	2718.75	411.5	857.75	784.125	421.75	296.875	230.375	2329.38	158.25	355.25	287	26	340.875	0	1152.12	456.75	168.125	0	2	0	58.5	993.5	694	14.75	257.875	1649.12	387.75
21 D42*	2918.25	525	2126.38	190.5	208.25	323	2444	1447.25	1131.75	2396.88	676.875	333.625	1336.12	550	11.375	461.75	2450.25	178.375	365.5	8828.75	34885	41590.1	1980.25	320.375	664	664	349.75	344.375	117.25	1604.75	75.125	218.875	179	1.875	277.875	0	905.875	316.25	227.75	12.625	0	0	96.25	934.75	982.875	3.125	111.5	1379.25	354.875
38 D0	5426.33	287.83	3452.5	0	3466	12611.2	146.33	60	2059	1318.67	1293.83	532.33	2501.5	229.33	0	55.83	1601.33	895.83	1058.5	1168.67	82646.2	90249	38054	193.5	2178.33	49.33	207	0	745.33	3261	1128.17	4166.67	0	0	1225	0	2272.83	1713.83	1710.67	1951	669.83	1133.67	339	1302.5	3619.67	0	67.33	3002	674.5
38 D23/24	5510	337.67	3543.17	0	3438.83	12685.5	230.17	255.67	2471	1416.5	1536.83	974.33	2479.67	311.67	71.5	206.83	1800.17	1123.5	1485.33	1213.67	76414.3	86774.8	37015.3	302.17	2154.33	170.17	344.33	159.33	1000.33	3365.5	1319	4174	0	0	1218.67	0	2811.67	1948.5	1745.33	2004.17	770.17	1288.5	339.5	1061.33	3542.83	0	118.5	2959	1072.67
38 D42	4630.5	308.5	3286.67	0	2938.67	11765	108	221.33	2154.67	1236.67	1201	823.5	2615.67	170.17	115	159.67	1699.17	999.33	1090.83	1228	69574	74120	32744.8	196	1993.17	98	223.17	208	704.67	2943.67	1091.17	3795.5	0	0	1104.17	0	2114.33	1430	1550.67	1614.83	568.5	963.17	365.83	839.33	3298.33	0	58.83	2594.33	1082.17
40 D0*	6430.88	1009.25	5457.88	190.25	1512	2910.25	1584.88	765.25	996.875	3868.62	1002	826.625	20	499.25	570.625	348.625	647.75	346.75	992.125	539.875	1005.38	298	225.25	264.5	394.75	3129.25	1329.5	283.625	236.125	1815.88	338.5	184.25	366.625	185.75	1058.38	1273.12	553	370.125	521.5	87.5	15.75	0	46	1011.12	1377.88	306	29.125	2891.88	1249.25
40 D23/24*	6475	1069.75	5531.62	156.5	1618	3138.12	1620	801.625	1076.5	4085.88	1092.62	910.375	70	621.375	557.25	304.375	553.25	290.5	929.625	505.25	1057.38	289.875	274.375	264.25	302.625	2933.75	1317.25	226.375	307.625	1873.25	331.875	114.125	334.25	193.75	1091.75	1263.12	547.375	353.875	595.375	149	6.5	0	45.625	999.375	1331.38	251.875	45.25	2858.88	1212.88
40 D42*	5528.62	821.25	4249.75	145.375	1231.62	2562.12	1269.88	623.5	892.125	3346	890	795.25	0	329.125	413.375	219.625	392	227.625	706.5	376.75	804.125	214.75	112.25	160.25	204.25	2547	1107.5	149.25	202.25	1510.5	244	51.125	271.125	44.875	866.875	864.875	391.625	242.5	346.5	35.5	0	0	3.875	911.125	1052.12	166.125	15.125	2368.38	945
44 D0*	3972.5	20.5	2117.38	104	196.125	340.375	3196.12	372.75	1157.62	5012.12	3428.5	752.125	1027.25	0	0	2437.25	4.25	267.875	500.75	12873.5	48340.1	57301.9	3566.75	19257.6	3217.12	42363.6	5302.38	1524.12	366.5	2812.88	45.875	0	62691	25188.2	0.875	0	14.25	153.25	114.25	84.375	354.875	162	485.375	228.25	865.75	0	246.25	2009.75	13.75
44 D23/24*	4692.88	3.5	2205.5	107.125	135.75	313.625	3752.75	407.375	1174.88	5349.62	3434.12	867.375	1223.12	0	0	2307.38	12.625	286.625	428.75	14510.6	53866	64644.4	4078.62	21950	3659.62	44047.9	5326.88	1559.62	411.625	3192.5	29.125	0	69042	28643.2	3.75	0	21	129.875	111.625	47	404.25	143.375	458.75	176.875	871.625	0	318.25	1929.38	14.375
44 D42*	4859.25	22	2321.12	110.5	192.125	372.375	3605.75	387.625	1260.88	5401.38	3857	844.5	1093.38	0	0	2652.62	0	272.125	433.5	13466.5	51350.9	61616	3912.25	20618.4	3550.12	44867.5	5507.88	1684.75	425.125	3121.62	29.625	0	67882	28158.8	0	0	9.75	818.375	107.25	52.375	404.875	118.375	481.375	169	918.5	0	290.75	2128.38	0
2002 D0	5971	1053.67	1302.33	0	453.17	287.83	1139	457	860	3777.67	881.17	1472.5	854	214.33	120	361.67	295.33	768.17	542.83	554.83	4388	663.17	4.67	90	49	557.17	379.17	119.67	401.33	2511	91.67	56.33	123.33	87.83	2206.83	96.83	842.17	251	534.33	257	227.33	199.17	172.5	336.5	754.83	0	51.5	6674.83	517.33
2002 D21	1631.83	266.5	358	2.5	136.83	100.5	323.83	77.83	227.17	812.5	220.83	403.5	221	72.5	6.5	39.67	49.83	164.5	121.17	112.83	1333.83	286.17	13.5	13.5	6.5	119.17	55	13.17	74.67	725.5	9.17	10.5	38.17	28.33	727.5	0	284.5	70.5	149.67	77.83	67	49.83	42.5	117.67	230.17	0	18.83	1644.67	104.83
2002 D42	6041.67	1260.17	1891.83	0	567	408	1488.67	669.17	1089.33	5114.33	1226.17	1878.83	1182.5	322.5	270.33	621.33	504	1309.83	862.17	677.83	5341	897	61.17	113.33	27	771.67	510.33	230.67	524.83	2934.5	120.33	106.67	129.17	86.17	2915.33	146.83	1131.83	381.83	565	256.5	277.83	277.17	186.83	347	951	0	48.5	9666.17	742.33
2005 D0	5667.5	272.5	1146.17	0	410.67	1119	1397.33	1170.17	918.67	3715	996	2331.5	613.5	431.33	231.83	810.83	395.83	611.33	673.83	546	5895.17	773.83	0	110.67	126.5	243.5	698.5	649.5	439.83	5200.33	244.17	20.33	5667.17	97.67	520.17	85.5	2886	76.17	576.83	60.83	535.5	92.83	1032.17	0	560.67	0	98.5	2497.33	481.5
2005 D21	3932.83	369.67	1099.67	0	373.33	933.67	1126.5	1235.33	1073.5	2958.33	1079.83	2560.83	717.67	488	370.5	791	492.5	763.67	701.5	742.33	4701.5	697.5	11.33	120.33	142.5	270.67	679.17	729.67	444	4253.83	353	61.17	6127.67	187	677.33	111.83	2421.5	88	500.83	11.5	437.17	71.5	792.17	5.67	458.5	0	188.33	2081.17	566.33
2005 D42	5693.67	231.17	904.5	0	304.83	873.67	1200.17	963.5	774	3355.33	791	2162.33	501.67	498.83	78.67	482.17	214.67	285.83	536.17	460.67	5530.5	692	0	101.5	112.33	278.5	653.83	426.17	418.67	4300	129.83	0	4849.67	120.17	433.33	54.33	2526.17	75	487.67	70	532	159.67	907.5	2.33	492.67	0	120	1822.83	329.17
2006 D0	2334.33	51	456.33	0	258.33	113.5	830.67	152	378.83	1007.67	142	905.33	184.33	38.5	275.17	25.5	172.67	113	737.67	248.83	8996.83	515.17	70.5	7493.17	279.17	229.5	274	68.67	234.5	1318	158.33	0	0	0	198	0	531.83	3.33	307.83	170.17	154.83	156	92	26.67	293.33	0	226	866	213.17
2006 D21	3038.33	224.17	629.83	0	283	141.33	891.5	362.17	588.33	1140.83	481	884.33	367	22.17	593.5	364	465.5	580.5	863.67	351.67	8498.67	690.17	163.67	7335.67	257.17	246.83	347.17	334.67	261.5	1409	317	49.5	0	0	452.5	62.5	859.5	70.33	309.83	139.17	214.33	127.33	109	11.33	316.83	0	162.5	1088.17	424.33
2006 D42	2237.33	165.17	642.5	0	324	151.33	734.5	401	515.67	951.67	342.83	824.83	242.83	75	477.5	246.67	390.17	422.33	647.17	330	7313.17	668.5	147.83	6388.67	216.33	265.33	301.17	274.67	276	1212.33	291.5	49.17	0	8.83	371.5	113.5	756.67	95.17	256.17	155.83	202.67	136.33	124.17	34.5	315.83	0	197.5	1009.5	418.83
2008 D0*	1592.38	33.875	779.625	110.125	362.875	1862.5	1266.88	1049.5	179.125	2365.62	752	350.375	112.875	260.5	1703.5	134.75	9218.12	60.375	70.375	113.5	1193.38	48.125	0	35.75	611.5	213.125	79.625	69.25	57.75	813.5	266.125	115	31.125	158.125	133.875	0	30.375	47	156.125	253.75	123.25	108.375	107.875	560.25	402.125	72.375	30.25	3396.62	128.125
2008 D21*	1387.5	113.5	840.125	96.375	371.625	1767.88	1128.62	992.875	229.125	2245	760.25	361.5	97.75	273.125	1677.5	130.875	9321.88	50	58.875	115.75	1006.12	47.125	7.125	37.5	571	236.75	108.25	66	91.125	751.5	229.875	109.125	37.625	153	132.875	0	39.125	50.625	205.875	295.75	161.625	128.375	125.5	573.25	372	59.125	47.625	3269.38	117.125
2008 D42*	1238.88	54.375	586.875	91.125	254.875	1153.12	1084.5	660.125	168.75	1635	586.75	320.375	85.25	213.375	1033.62	67.375	6608.5	44.125	49.125	62.625	1112.75	27.25	4.75	35	476.25	160.375	63.5	67.875	62.875	615.625	172.625	81.5	33.75	58.125	61	0	29.375	44.5	111.5	168.125	92.625	102.5	91	319.125	330.75	77.25	33.25	2166.75	82.625
2010 D0	5284	428.5	1051.67	0	185.67	786	971.17	607.67	1790.67	2189.5	3003.17	1759	1467.67	217.5	60	208.67	169.67	412.67	537.67	1876.83	8212.83	557	0	253.83	196.83	156	398.33	165.67	482.33	1352.33	134	0	654.33	2.17	776.83	0	1441.33	0	517.17	310.67	223.5	173.33	42	259.17	806	0	0	2196.5	283.83
2010 D21	5922.33	853.83	1657.67	0	207	1136.67	1382.5	1262	1788.33	2805.83	3420.17	1751.83	1893	303.33	917.67	1000.67	969.33	1577.33	1342.5	1932.17	8575.67	854.67	260	395	356.83	354.17	757.33	874.33	619	1519.83	625.33	96.67	888.33	62.33	1205.67	234.33	2689.17	281.67	876	520.33	270.5	386.17	26.67	263.83	1061.5	0	0	2947.33	832.67
2010 D42	5670.67	872.67	1708.83	0	205.83	972.5	1239.17	1924.67	2298.17	2812.33	3680.17	1795.67	1691.17	225.17	1237.33	1560.33	1426.67	2303.33	1400.33	1925.67	9100.33	1221.5	291.67	541.83	390.17	278.33	410.33	1627.83	684.33	1403.67	1061.5	131.33	623.67	16	1357.67	443	2979	520	625.67	231	211	161.67	24	140.67	904.5	0	0	3417.67	1117.33
2016 D0*	909.75	217.875	638.125	185.875	1356.75	1193.75	50.125	381.125	209.125	2137.12	257.25	591.625	143	24.625	119.25	51.125	208.25	716.25	699	93.5	114.125	110.625	139.5	213.375	412.625	5812.5	232.875	79.75	163.25	641.25	5.5	149.25	15772.9	41265	352.125	32.75	82	272.375	335.5	317	179.375	176	338	2070.88	496.125	0	68.375	1180.75	33.5
2016 D21*	1206.75	324.5	871.75	235.5	1785.62	1597.25	99.625	601.5	338.125	2862.75	403.375	835.5	234.75	75.875	223.125	108.625	315.625	943.5	918.75	334	192	180.25	257.5	359	553.5	7146.12	351.625	130.75	269.25	834.625	57.875	217	21217.6	49821.8	441.25	140.875	141.125	425.25	527.875	445.625	279	247.125	484	2311.62	681.75	0	123.75	1671.25	121.375
2016 D42*	1322.5	301.625	1003	239.75	1609.12	1534.38	71.5	548.875	336.375	3047.88	382.125	851.875	228.75	61.25	220.375	62.875	286.625	840.5	862.75	235.625	239	180.375	227.375	299.625	497	6917	315.125	150.125	235.375	874.875	35.625	254.5	21503.6	48621	448.75	130.625	119.5	412.625	468.875	423.125	245.75	223	454.125	2081.88	684.75	1.75	129	1614.88	98
2019 D0	7368.17	3852.5	2725.17	263.67	453.67	3284.33	1227.17	2847.5	11108	5504.5	2228.33	3398.67	1707.17	1512.67	3680.5	738.83	1289.17	1342.33	970	1753.83	4231.67	1327.33	0	3491.67	436.17	913.67	1922.67	1360	973.67	3163.17	1153.33	19400	2392.83	391.67	1140.5	0	2079.5	271.33	427.33	0	6.67	0	0	61	775.17	0	54.83	7870	661.5
2019 D21	5527.83	2713.67	1866.33	191.33	357.17	2525	935.83	1896.33	7879	4743	1469.83	2983.67	1530.5	1171	2650.5	459.5	899	1002.67	593.67	1178.17	3928.5	1072	0	2892.67	363.17	816.67	1628.67	1365	842.5	2958.67	844.67	15122.2	1780	371.17	809.67	0	1543.83	219.83	278	0	0	0	0	21.83	554	0	23.5	6207.33	434.17
2019 D42	4418.67	2255.17	1692	73.17	203.83	1819.33	766	1287	5839.67	3352.83	1341.83	1694	982	767.83	1733.5	299.17	576	548.67	537.67	1067.17	2734	824.83	0	1767.67	159.67	468.17	1199.33	890.17	621.17	2034.17	481.17	10398.5	1041.5	265.17	435.83	0	1221.5	88.5	222.17	0	0	0	0	0	390.67	0	47.83	3763	289.17
2021 D0	3679.5	108	1265.67	0	178.83	308.33	192.5	1603	1085.33	1473.67	284	798.33	1457.17	3555.17	302.17	402.17	413.83	348.17	367.83	448	552.5	698.33	3.83	4.67	250.67	288.33	347.67	0	133.83	1400.67	234.5	599.17	159	20.33	346.67	49.5	1381.83	815.5	356.33	132.33	158.33	184.33	113.83	218.33	416.83	0	71.5	3093.33	324.67
2021 D21	4440.33	184.67	1605	0	239.67	307.17	214.5	1778.5	1937.83	1743.17	363.67	901	1982	5064.17	427.67	733.83	437.33	510.5	514.33	604.83	636.5	788.67	6.83	9	292.67	347.17	404.83	0	166.17	1620	336.5	729.33	262.5	17.33	478.67	81.83	1477	198.17	412.67	173.83	190.33	174.67	138	169.67	452.33	0	65.67	3826.83	411.83
2021 D42	3117.5	48.33	1064.67	0	92.83	212.5	188.67	1197.17	849.83	1398.83	317.67	850.17	1285.17	3571.5	312.83	587.17	238.33	428.5	410.83	261.83	633.17	893.5	0	0.17	224.33	162.33	296.83	26.67	142.33	1313	262.17	358.17	131.67	27	301.83	5	1558	45.17	279.5	104.5	96.5	81.67	64.5	119.17	315.33	0	79.17	2873.17	221.67
2022 D0	9511	1518.83	1218.17	0	506.67	558.17	659.33	848.17	1083.17	4255.33	314	1355.33	1003	105.5	0	97.17	337.67	3338.17	771.33	26185.7	5060.17	1117.33	341.33	169	2319.17	472.17	432.5	3	462	2144.5	122.5	71.17	0	134.83	761.83	1.17	1081.67	502.33	718	392.5	388.83	358.5	279	139.33	839.67	0	240.83	10254.5	4100.33
2022 D21	12096.3	1666	1332.33	0	567.5	568.17	686.5	1061.83	1254.33	4918.67	444.67	1864.67	1060.33	118.67	13.33	125.83	453.67	3209.5	753.33	29297.2	5794.17	1364.17	395	201	2933.33	486.83	349.67	3.67	448.83	2251.67	133.67	100.67	3.67	117.67	855.67	10.17	1076	584.83	852	446.5	436	497	322	179.17	961.17	0	259.5	11214.7	5240.83
2022 D42	10383.7	1331.33	1193.17	0	460.33	443.33	615.67	816.17	1150.83	4103.5	345.67	1506.5	865	143.5	21.67	46.5	289.5	2051.33	674.17	28884.3	4808.67	1142	366.67	156.83	2447.33	404.83	374.67	1.17	386.17	2469.17	126.33	36.5	0	92.33	784.17	18.67	1025.67	499.83	728	368.83	414	345.83	258.33	153	774.67	0	196.5	10343.8	4727.33
2023 D0*	2723.12	43.75	291.625	26.375	310.625	3553.62	175.875	3818.38	253.5	839.375	82.75	432.125	1.625	426.125	1443.75	26.75	51	23.125	43.875	63.625	51.75	146.625	0	12.75	18	300.75	13.625	10.75	31.375	585.25	127.75	51.125	385.375	463.75	242.75	103.75	44.75	3.875	5.5	0	2.375	0.875	3.75	486.25	218.625	1.625	0	3908.25	3497.5
2023 D21*	2446.5	46.25	314.625	31.25	358.875	4195	180.375	3475.88	232.375	775	91.125	452.375	11.125	397.625	1273.75	39.5	51.375	32.375	205.875	70.875	82.125	180.25	0	20.25	32.625	268.5	1.25	29.875	42.25	574.5	131.375	51.625	359.125	651.625	253.625	88.25	59.625	20	20.75	3.625	11.375	8.875	19.875	462.375	260.75	0	6.125	3369.75	3046.5
2023 D42*	3111.25	54.25	339.5	16.75	424.125	4553	206	3939.25	258.625	902	75.125	449.625	0	450	1495.38	35.5	35.75	19.5	113.25	74.375	68.125	153.625	0	20.875	26.625	291.625	0	14.25	36.375	643.875	139.25	39.125	451.25	1084.88	261.875	97.375	54	14.625	15.125	0	0.625	2.25	13	465.875	250.75	3.5	0	3483.38	3309.5
2025 D0	4870.33	254.5	744.83	0	327.5	963.67	724.83	653.67	781.83	2288.67	605	927.17	864.33	112.17	583.5	454	1258.5	270.67	439.17	1145.5	3658.67	751.67	0	38.33	643.83	310.33	291.33	33.5	220.5	1038.17	29	0	439.33	138.83	1546.5	0	1023.33	64.33	565.33	237.5	153.5	177	87.67	213	648.33	0	73.33	1403.33	14835.3
2025 D21	3467.33	515.5	1000	0	283.33	761.33	631.17	974.5	895.67	1801.67	1096.83	815.17	901	162	910.5	1123.83	1424.33	1007.67	1193.33	1374.67	2405	738.67	128.33	93	462.67	369.67	417	582.83	356.33	868	300.67	106.33	321.33	138.67	1444.83	183.17	1460.67	183.83	496	241.83	176	183	93.83	192.5	560.5	0	93.5	1607.67	10629.5
2025 D42	4967.5	1030.67	1601	0	465.83	1132.17	857.33	1705.67	1785	2775	1698.17	1068.33	1187.33	191.17	1606.33	2097.33	2328.5	2323	1754.83	1835.33	3256.33	1240.33	251	258.5	579	412.83	559	1112.67	513.33	1288.67	720.67	283.33	310.83	175.5	2237.67	639.33	2546.17	493.67	756.33	206.33	277.5	234.83	182.67	224.67	773.67	0	69.83	2606.67	13643.5
2026 D0	5302	0	2048.17	0	888.33	1278.67	2375.5	33.67	1900.33	5401	12719	2658.17	3819.17	1188.83	0	0	743.83	68.83	3676.67	3054.67	5867.5	483.33	6747	8038.83	0	0	307.83	730.17	516.83	2774	0	0	0	0	0	0	437.67	0	228.67	17.83	2.17	0	0	4973	54.5	0	358.83	2034.83	76.5
2026 D21	5378.33	0	2135.83	0	1637	1707.33	2081	166	2201.67	5639.67	17445.2	2294.67	4497.5	1615.5	36	0	1053.17	186.17	4618	3062.5	5529.17	479	7619.33	6785.67	0	3.17	390.83	667.67	550.83	2972.67	0	0	0	0	77.33	0	534.17	0	360.33	40.33	80.67	47.67	0	5516.33	116.5	0	397.17	2184.17	90.67
2026 D42	5138.5	0	1841.17	0	696.17	912.83	1922.33	26.17	2003.17	5224.17	13668.2	1726.5	3432.17	1055.17	0	0	593.67	67.67	3119.67	2486.5	5355.5	589	6315.5	6441	0	61.33	166.5	640.33	311.83	2213	0	0	0	0	32	0	526.83	0	183.17	10	51.17	14.33	0	4377.83	83.83	0	274.17	1792.83	70
2014 D0	1796.17	0	7.17	0	0	0	37.33	0	331	1902.5	0	436.5	1.67	0	0	0	0	0	0	0.67	1822	152.67	0	0	0	0	0	0	0	621.5	0	0	30496.5	0	0	0	117.67	0	0.67	0	0	0	0	0	0	0	0	0	0
2014 D21	2728.33	0	44.33	0	28.17	146.67	4.5	0	884.5	2523	101.67	382	0	0	0	0	0	284.67	0	0	1781.83	0	0	0	0	0	0	44	0	657.67	0	0	52548.3	0	0	0	212.5	0	0	0	0	0	0	0	0	0	0	152.67	0
Centromere	12787.5	4950.33	87934.5	57845.8	6546.33	17733.2	1558.17	2754.17	3756.33	7114.5	8853.17	1235.67	2539.67	253.67	4143.17	3704	7062.33	3205.33	12109.8	17159.3	4421.33	1423.33	667.67	635.5	309.5	755.33	1257	977.67	3775	1783.17	654.33	1342.83	0	0	2490	7229.17	7106.67	1643	22827.3	22361.7	19792.5	26843.5	19672.7	2320.83	4801.17	0	1283.83	6261.33	14601.3
Scl-70	23418.2	9258.5	22870	24398.5	81921.3	106908	14272.2	7027.5	15562.7	15994.3	15814.2	8461.17	7655	2346.67	7887.5	7052.67	9663.17	8491	20643.8	20250.3	17282.5	8699.33	4199.33	4434.5	6285.5	2491.5	4017	5858.5	10895.8	8689.5	2576.33	633.17	1189.33	441.83	3326.67	10562.8	14387	5548.67	20595.3	13865.8	12726	16956.7	11803.8	2810	7697.67	0	3812.33	12196.5	14652.7
Histone	16909.7	7773	29135.2	3231.17	7066	6320.17	2232.83	5077.67	75417.5	9170.17	39162.8	1700.5	6327.17	2596.17	2449.83	2219.33	9694.33	2564.67	15169.8	40392.3	77409.3	86271.7	17923.2	32365.5	38543.8	9613.33	18372.8	1274.17	8844.67	8834	429	3580.5	0	0	506	6515.5	8826.83	7543	10994	10434.8	8762.5	10791.7	5656.17	10821.3	7803.67	0	991.17	4668.33	10874.2
La/SSB	21995	1294.33	17718	461.17	159.17	1784.83	2710.33	1472.33	1538.67	6122.17	2197	1521.33	689	0	1586	1010.67	2110.83	600.33	5437.17	49850.7	62413.2	54055.8	137738	1156.5	1407.33	573.83	1129.83	393.17	3826.83	2268.33	350.5	175.83	0	257	210.5	1747.83	3997	192.5	2737.33	670.5	2679.67	1829	1419.17	4440.67	1474.5	0	496	3798	2863.83
Ro/SSA	14084.3	4151.67	13757	0	13.33	2024.33	3207.33	2160.83	2983.33	8787.83	3348.83	2043.5	2123.67	0	1478	1238.5	3877.17	952	10361.3	65320.7	103567	109684	15416	151.67	2051.83	0	6.67	159	3017.83	2161.83	185.33	92.33	0	0	276.83	6080.83	4719.33	0	7463.33	3310.17	4884.5	5059.67	2925.17	7784.33	914.5	0	0	8250.17	6098.5
RNP	24482.5	7718.17	42782.7	4181.67	2701.33	15385.5	7258.5	14513.8	9320.17	24301.3	20008.8	2960.83	7675	0	14094.3	14627.5	22406.3	13060.3	30084.8	23479.7	21679.5	7156	1796	85774.2	5140.33	54667.2	29323.7	7933.17	16231.8	7859.5	4860.17	462.67	86486.5	615.67	3279	19223.7	25835.3	4109.83	14595.5	7401.17	11655.2	9303.67	6469.33	29572.8	6852	0	1459.67	19760.8	27243.8
Mitochondrial	8168.5	2706.5	10572.3	1211.83	844.5	1218.33	1122.33	1429.17	1269.67	2505.83	2593.67	1009.17	2111	296.5	698.83	678.33	1922.5	925.67	3906	4744.83	1086	728.33	172.83	940.5	1342.17	2357.83	1936	301.33	3257.5	2095.5	41210.3	66483.3	53.33	290.67	303.17	2616.83	2920	589.67	2801.33	1274	2389.67	1753.33	1199.5	125.5	1715.33	0	1136.17	2445.5	3516.83
TG	7212.67	0	7550.67	0	0	0	0	0	49.67	216.33	0	0	0	0	0	0	0	0	8026.33	3590.5	5021.83	0	0	0	0	0	0	0	0	0	0	0	155830	67583.2	0	846	0	0	0	0	0	0	0	0	0	0	0	7944.33	1763
[truncated: 2 more columns]

## Sheet: Figure 2b
SLEDAI-2K score
No Flare	Flare
2	6
2	4
8	6
2	4
0
4
0
0
0
2
2
2
0
0
2

## Sheet: Figure 3
A2_S269	SLE (n=6)						Healthy ctrl (n=3)
Day0	0.000185	9.11e-05	5.12e-06	4.53e-05	0.0002163	8.8e-05	2.83e-06	7.1e-05	0.000224
Day7	0.001854	7.2e-05	0.000753	0.001359			0.003211	0.0025242	0.004864
Day28	0.002428	0.000426	0.000554	0.001477	0.001633		0.00281885	0.006619	0.006838
Day42	0.007054	0.001465	0.002573	0.007423	0.003945		0.0101244	0.016232	0.026454
A2_S691	SLE (n=6)						Healthy ctrl (n=3)
Day0	0.000359	0.000187	9.1e-06	8.3e-05	0.000125	5.4e-05	0.000127	2.1e-06	0.0002536
Day7	0.001791	0.001335	0.005613	0.001607			0.011125	0.010424	0.017423
Day28	0.004023	0.0100862	0.003088	0.007853	0.003534		0.027876	0.028655	0.044623
Day42	0.017321	0.006053	0.013154	0.005023	0.013235		0.070228	0.075232	0.043239
A2_S821	SLE (n=6)						Healthy ctrl (n=3)
Day0	3.21e-05	0.000105	9.4e-05	0.000188	3.3e-06	0.000102	8.03e-05	0.000212	2.89e-06
Day7	0.0003843	0.001032	0.001321	0.002223			0.001805	0.002034	0.004581
Day28	0.001453	0.002997	0.000743	0.000424	0.0016345		0.006723	0.003363	0.0036043
Day42	0.002254	0.002523	0.001067	0.001545	0.002211		0.003543	0.005352	0.0095604
A2_S976	SLE (n=6)						Healthy ctrl (n=3)
Day0	0.001211	0.001343	0.000235	3.68e-05	0.001035	0.000454	0.000812	5.3e-05	0.002223
Day7	0.009043	0.002733	0.004522	0.006233			0.0060341	0.019349	0.010328
Day28	0.0052185	0.003043	0.0086152	0.003289	0.005432		0.033123	0.02012	0.0204122
Day42	0.015143	0.005283	0.019931	0.022412	0.008532		0.045121	0.06231	0.033222
A2_S983	SLE (n=6)						Healthy ctrl (n=3)
Day0	0.0001954	6.7e-06	0.000712	0.000923	0.000313	0.000123	0.000923	0.000142	1.1293e-05
Day7	0.003852	0.001011	0.002367	0.002251			0.001332	0.003854	0.005553
Day28	0.0050825	0.004413	0.004331	0.002543	0.003033		0.0038332	0.007233	0.008534
Day42	0.008512	0.0062683	0.002742	0.004521	0.007612		0.0066323	0.024422	0.01732
A2_S1000	SLE (n=6)						Healthy ctrl (n=3)
Day0	4.9e-05	0.000192	2.3e-06	1.65e-05	8.5e-05	6.8e-05	0.000121	2.66e-06	7.9e-05
Day7	0.001145	0.0003323	0.002073	0.0012573			0.003931	0.008023	0.002658
Day28	0.00427	0.001934	0.0013611	0.002287	0.002334		0.0090722	0.010812	0.02632
Day42	0.005232	0.002543	0.004821	0.0019342	0.002343		0.03212	0.01123	0.026943
A2_S1220	SLE (n=6)						Healthy ctrl (n=3)
Day0	2.426e-05	0.0012932	0.000834	0.000535	0.000654	0.000634	1.32e-05	0.000799	0.000996
Day7	0.000872	8.2e-05	0.001303	0.000882			0.001125	0.000173	0.001534
Day28	0.002463	0.002554	0.004251	0.001475	0.002477		0.001583	0.004591	0.007332
Day42	0.0044163	0.005032	0.004395	0.009047	0.008282		0.042852	0.0134735	0.014891
DR15_S51	SLE (n=4)				Healthy ctrl (n=3)
Day0	0.000671	1.98e-05			0.000383	0.000698	1.08e-05
Day7	0.001328	0.002404	0.005313	0.002656	0.018211	0.0060135	0.016326
Day28	0.001508	0.002576	0.006256	0.003419	0.0251265	0.008142	0.0416193
Day42	0.002245	0.0013809	0.0038375	0.001844	0.0173889	0.008247	0.022723
DR15_S56	SLE (n=4)				Healthy ctrl (n=3)
Day0	0.000717	2.21e-06			2.321e-05	0.000512	0.001026
Day7	0.002621	0.001882	0.006513	0.002723	0.010045	0.006739	0.002923
Day28	0.002234	0.003183	0.01005	0.004011	0.025563	0.024298	0.012232
Day42	0.001411	0.001813	0.004123	0.001981	0.011123	0.0019834	0.010272
DR15_S191	SLE (n=4)				Healthy ctrl (n=3)
Day0	1.717e-05	0.000803			0.001223	1.569e-05	0.000319
Day7	0.006321	0.008123	0.021432	0.0101432	0.0319231	0.030712	0.060981
Day28	0.006992	0.019821	0.033182	0.021121	0.066223	0.098213	0.079232
Day42	0.0042934	0.0045138	0.0079799	0.016538	0.031202	0.020712	0.017123
DR15_S236	SLE (n=4)				Healthy ctrl (n=3)
Day0	0.000844	3.12e-05			0.001102	0.000639	2.512e-05
Day7	0.002076	0.002112	0.0057721	0.004809	0.0089224	0.00202	0.009924
Day28	0.0032432	0.006002	0.009223	0.005812	0.03095	0.01408	0.0129902
Day42	0.001342	0.0010334	0.001832	0.001023	0.003162	0.001912	0.0021413
DR15_S896	SLE (n=4)				Healthy ctrl (n=3)
Day0	0.000723	4.04e-06			0.000698	2.533e-05	0.001087
Day7	0.005055	0.002743	0.005313	0.002724	0.010123	0.025123	0.012682
Day28	0.00952	0.008305	0.0209124	0.009121	0.0257136	0.0258223	0.048123
Day42	0.0032612	0.003212	0.00952	0.003034	0.010231	0.0159239	0.010234

## Sheet: Fig4 & S4 (GSEA heatmap)
set.name	leading.genes	NES	pval	padj	group
antiviral IFN signature (M75)	RSAD2, IFIT1, OAS3, HERC5, OAS1, SERPING1, CXCL10, C1QB, DDX60, DHX58, IFIH1, DDX58, IRF7, PML	2.48	1.34e-14	2.43e-12	HC.day1or2.vs.day0
enriched in activated dendritic cells (II) (M165)	SIGLEC1, RSAD2, IFIT1, LAMP3, HERC5, IFIT3, SERPING1, IFIT2, ATF3, IFIH1, PARP9, IFI27, TNFAIP6, MX2, DOCK4	2.57	1.95e-13	1.77e-11	HC.day1or2.vs.day0
type I interferon response (M127)	RSAD2, IFIT1, USP18, HERC5, DDX60, IFIH1, PLSCR1, STAT1, PARP9, IRF7, IFITM1, TAP1	2.24	3.78e-10	2.29e-08	HC.day1or2.vs.day0
enriched in neutrophils (I) (M37.1)	PROK2, ORM1, G0S2, ALPL, BASP1, CMTM2, MME, ADGRG3, MANSC1, CHI3L1, MGAM, NLRP12, CYP4F3, PYGL, ADGRE3, CDA, LIN7A, TREM1, MXD1, VNN2, DGAT2, TNFRSF10C, STEAP4, VNN3, NCF4, C5AR1, CXCR1, CSF3R, KRT23	-2.53	5.12e-10	2.33e-08	HC.day1or2.vs.day0
activated dendritic cells (M67)	RSAD2, C1QC, SERPING1, C2, DDX60, IFIH1, DDX58, PLSCR1, IRF7, CD38	2.16	1.58e-08	5.75e-07	HC.day1or2.vs.day0
innate antiviral response (M150)	RSAD2, IFIT1, OAS3, OAS1, OASL, EIF2AK2, PLSCR1, IRF7, APOBEC3A, TAP1, SP100	2.15	3.22e-08	9.77e-07	HC.day1or2.vs.day0
RIG-1 like receptor signaling (M68)	ISG15, CXCL10, DHX58, IFIH1, DDX58, IRF7, TNF	1.98	1.72e-05	0.000447	HC.day1or2.vs.day0
viral sensing & immunity; IRF2 targets network (II) (M111.1)	USP18, CXCL10, IFIT2, DDX58, ZBP1, BST2, TNFSF13B, TAP1, CASP1, PSMB8	1.99	3.56e-05	0.00081	HC.day1or2.vs.day0
viral sensing & immunity; IRF2 targets network (I) (M111.0)	USP18, IFI35, ZBP1, BST2, TNFSF13B, TAP1, KYNU, RIPK2, PSMB8, CTSS, TLR7, LY86	2.04	4.93e-05	0.000997	HC.day1or2.vs.day0
complement and other receptors in DCs (M40)	C1QC, C1QB, C1QA, CD86	1.91	0.000295	0.00536	HC.day1or2.vs.day0
innate activation by cytosolic DNA sensing (M13)	CXCL10, DDX58, ZBP1, IRF7, AIM2, CCL4	1.87	0.000337	0.00558	HC.day1or2.vs.day0
enriched in activated dendritic cells (I) (M119)	SLAMF8, IL4I1, RGL1, IL1RN, RIN2, CD86	1.83	0.000889	0.0126	HC.day1or2.vs.day0
cell cycle and transcription (M4.0)	BRIP1, FAM72A, APOBEC3A, MYOF, FCGR1B, FCGR1A, SUV39H2, CCR1, KIF23, SHTN1, HJURP, CD36, MAFB, TFEC, RMI2, TYMP, RAD51, EPB41L3, ASGR2, SLC7A7, MTMR11, TYMS, IL1RN, CYBB, KYNU, SECTM1, MS4A6A, RIN2, LMO2, TROAP, NDC80, FXYD6, IFI30, GINS2, TNFSF13, CD86, ORC1, RASSF4, CDT1, CD1D, CPVL, LGALS2, SORT1, CLEC7A, TK1, PLXNB2, ALDH2, PTTG1, IL13RA1, FGL2, ZWINT, GGH, CST3, CHEK1, LY86, BIRC5, NOD2, CDC…	1.59	0.000903	0.0126	HC.day1or2.vs.day0
complement activation (I) (M112.0)	C1QC, SERPING1, C1QB, C2, C1QA, A2M, C3AR1	1.84	0.00107	0.0139	HC.day1or2.vs.day0
Activated (LPS) dendritic cell surface signature (S11)	SIGLEC1, IFI6, PDCD1LG2, IFI27, CD274, TNFSF13B	1.89	0.00147	0.0179	HC.day1or2.vs.day0
DC surface signature (S5)	SIGLEC1, PDCD1LG2, TMEM51, CD274, SLAMF8, MSR1, P2RY6, FPR3, CLDN23, LHFPL2, ITPRIPL2, SUCNR1, GPR137B, PSEN2, CCRL2	1.83	0.00264	0.0301	HC.day1or2.vs.day0
immune activation - generic cluster (M37.0)	MMP9, PROK2, ORM1, G0S2, CA4, GNAI1, BASP1, F5, CMTM2, CR1, ADGRG3, SVIL, MANSC1, ROPN1L, MYO7B, CHI3L1, MGAM, ARHGEF40, CYP4F3, APOBR, ARAP3, SGK1, HMGB2, IL1R2, QPCT, PRTFDC1, PYGL, CDA, LIN7A, SULF2, CXCL1, BCL6, TREM1, CCR9, RUNX2, ANPEP, VNN2, CDK14, FOXO1, STEAP4, ACTN1, B3GNT5, NCF4, IL1R1, SLC19A2, NACC2, DOK3, CD3G, DOCK5	-1.4	0.00421	0.0451	HC.day1or2.vs.day0
cell cycle (I) (M4.1)	BIRC5, CDC20, RRM2, TYMS, DLGAP5, CCNB2, CDC6, HJURP, TRIP13, GINS2, KIF2C, CDCA3, PLK1, AURKB, MYBL2, CDT1, KIFC1, CDC45, UBE2C, RAD51, CCNA2, TPX2, SPC24, DTL, ZWINT, BUB1, CHEK1, CCNB1, TOP2A, NUSAP1, FOXM1, CDCA5, AURKA, CENPM, NCAPH, PTTG1, BRIP1, KIF23, STMN1, MKI67, FAM83D, MCM2, UHRF1, MCM6, TUBG1, SUV39H2, CENPU, FANCI, FEN1, CCNF, PCNA, NDC80	3.04	1.79e-30	3.26e-28	HC.day7.vs.day0
cell cycle and transcription (M4.0)	BIRC5, CDC20, RRM2, TYMS, TK1, DLGAP5, CCNB2, CDC6, HJURP, TRIP13, GINS2, KIF2C, CDCA3, TROAP, PLK1, AURKB, MYBL2, CDT1, KIFC1, CDC45, UBE2C, RAD51, CCNA2, TPX2, SHCBP1, SPC24, DTL, ZWINT, BUB1, ORC1, CHEK1, CCNB1, TOP2A, NUSAP1, FOXM1, CDCA5, AURKA, CDCA7, CENPM, NCAPH, PTTG1, BRIP1, KIF23, STMN1, MKI67, FAM83D, MCM2, GGH, UHRF1, STIL, MCM6, PARPBP, SUV39H2, CENPU, PAICS, FANCI, FEN1, CCNF, PCNA…	2.84	1.01e-28	9.16e-27	HC.day7.vs.day0
cell division in stimulated CD4+ T cells (M46)	RRM2, TYMS, CDCA3, CDT1, CDC45, RAD51, SHCBP1, DTL, ZWINT, TOP2A, CDCA7, DHCR24, GGH, UHRF1	2.37	3.64e-11	2.21e-09	HC.day7.vs.day0
cell cycle (III) (M103)	CDC20, CCNB2, CDC6, PLK1, CDC45, PKMYT1, CCNA2, BUB1, CHEK1, CCNB1, PTTG1, MCM2, CDKN2C, MCM6, MCM7, SKP2, PCNA	2.49	1.05e-10	4.77e-09	HC.day7.vs.day0
enriched in monocytes (II) (M11.0)	MGST1, LILRA5, TREM1, APOBR, S100A11, TNFAIP2, SLC15A3, MNDA, CD163, QPCT, CDA, CFP, SULF2, VNN2, MEGF9, TYROBP, NCF1C, FCN1, AIF1, LILRA2, PILRA, HSPA6, HK3, NCF1, TIMP2, CD93, SPI1, PYGL, BST1, VNN3, CD14, GRN, ALOX5, SLC11A1, AQP9, FCGR1A, FCER1G, NLRP12, TYMP, KCTD12, SERPINA1, CSF3R, LILRB2, FCGRT, SLC31A2, LGALS2, CACNA2D3, FPR1, TNS3, FGL2, SIGLEC7, AOAH, PLAUR, FBP1, IFI30, LRP1, PRAM1, P…	-2.09	8.64e-09	2.78e-07	HC.day7.vs.day0
PLK1 signaling events (M4.2)	CDC20, HJURP, TRIP13, GINS2, PLK1, MYBL2, TPX2, BUB1, NUSAP1, AURKA, KIF23, TUBG1, CENPU, NDC80	2.28	9.51e-09	2.78e-07	HC.day7.vs.day0
enriched in neutrophils (I) (M37.1)	G0S2, ADGRG3, MME, ORM1, CMTM2, MXD1, TREM1, PROK2, BASP1, LIN7A, MGAM, ALPL, CDA, NCF4, FFAR2, VNN2, KCNJ15, TNFRSF10C, ADGRE3, STEAP4, PYGL, VNN3, NLRP12, CSF3R, CHI3L1, CXCR1, FPR1, DGAT2, HCAR3, CYP4F3, KRT23, C5AR1, MANSC1	-2.43	1.07e-08	2.78e-07	HC.day7.vs.day0
mitotic cell division (M6)	BIRC5, CDC20, KIF2C, PLK1, AURKB, SPC24, ZWINT, BUB1, CENPM, CENPU, NDC80	2.24	6.73e-08	1.53e-06	HC.day7.vs.day0
mitotic cell cycle in stimulated CD4 T cells (M4.5)	CDC20, RRM2, TYMS, TOP2A, CDCA5, CDCA7, CENPM, ADGRG1, UHRF1, MCM6, NDC80	2.22	1.97e-07	3.98e-06	HC.day7.vs.day0
mitotic cell cycle (M4.7)	CCNB2, PLK1, CDT1, PKMYT1, CCNA2, SHCBP1, CCNB1, FOXM1, TUBG1	2.07	3.29e-07	5.98e-06	HC.day7.vs.day0
mitotic cell cycle - DNA replication (M4.4)	CDC6, CDT1, CDC45, TPX2, MCM2, STIL, MCM6, PARPBP, MCM7, PCNA	2.18	9.13e-07	1.51e-05	HC.day7.vs.day0
cell cycle (II) (M4.10)	RRM2, CCNB2, GINS2, DTL, CHEK1, CCNB1	2.01	1.75e-06	2.65e-05	HC.day7.vs.day0
plasma cells, immunoglobulins (M156.1)	IGHG1, IGHA1, IGKV4-1, MZB1, TXNDC5, TNFRSF17, IGKC, IGKV1-5, IGLV1-44, IGLV2-23	2.08	2.32e-06	3.24e-05	HC.day7.vs.day0
E2F transcription factor network (M8)	CDC6, UBE2C, CCNA2, ZWINT, ORC1, CDCA5, PARPBP	1.97	9.48e-06	0.000123	HC.day7.vs.day0
enriched in NK cells (I) (M7.2)	ADGRG1, KLRD1, TBX21, PTGDR, GZMH, IL2RB, PRF1, PLEKHF1, FASLG, FGFBP2, HOPX, S1PR5, SH2D2A, SLAMF7, KLRK1, EOMES, TGFBR3, GZMA, ZAP70, PRKCQ, PRKCH, CD247, ITK, KLRB1, STAT4, ARL4C	2.16	1.06e-05	0.000129	HC.day7.vs.day0
Ran mediated mitosis (M15)	KIF2C, PLK1, AURKB, TPX2, AURKA, KPNA2	1.93	2.06e-05	0.000234	HC.day7.vs.day0
mitotic cell cycle in stimulated CD4 T cells (M4.11)	TK1, CDCA3, AURKB, CCNA2, STMN1, CYB5B	1.88	5.33e-05	0.000571	HC.day7.vs.day0
mitotic cell cycle in stimulated CD4 T cells (M4.9)	CDC6, TRIP13, RAD51, NCAPH, RRM1	1.87	7.13e-05	0.000721	HC.day7.vs.day0
E2F1 targets (Q3) (M10.0)	CDC6, RAD51, STMN1, MCM2, MCM6, PCNA, UNG	1.93	8.05e-05	0.000771	HC.day7.vs.day0
E2F1 targets (Q4) (M10.1)	CDC6, PKMYT1, RAD51, STMN1, CIT, SKP2, PCNA, DCLRE1A	1.97	0.000152	0.00138	HC.day7.vs.day0
C-MYC transcriptional network (M4.12)	BIRC5, TK1, CCNB1, TOP2A, CDCA7, MCM6	1.83	0.000301	0.00261	HC.day7.vs.day0
transcription regulation in cell development (M49)	CDC20, TYMS, TRIP13, CCNB1, STMN1, SPTB	1.95	0.000393	0.00317	HC.day7.vs.day0
plasma cells & B cells, immunoglobulins (M156.0)	IGHG1, IGKV4-1, MZB1, JCHAIN, TNFRSF17, IGKC, IGLV1-44, ITM2C, IGLV2-23	1.88	0.000401	0.00317	HC.day7.vs.day0
NK cell surface signature (S1)	PTGDR, IL2RB, IL12RB2, FASLG, PDGFRB, S1PR5, GPR82, SLAMF7, ENPP5, KLRK1, TGFBR3, CX3CR1, HAVCR2, ADRB2, NCR1	1.94	0.000436	0.0033	HC.day7.vs.day0
TLR and inflammatory signaling (M16)	TLR7, APOBR, MGAM, PADI4, LY96, NCF4, KCNJ15, TYROBP, PILRA, HSPA6, BST1, TLR6, ALOX5, AQP9, FCGR1A, CSF3R, LILRB2, FPR1, KCNJ2, TLR1, C5AR1, ANPEP	-1.93	0.000515	0.00375	HC.day7.vs.day0
cell division in stimulated CD4 T cells (M4.6)	GINS2, CDCA7, CENPM, BRCA2, FANCI	1.78	0.00117	0.00817	HC.day7.vs.day0
enriched in myeloid cells and monocytes (M81)	F5, TLR7, MARCKS, LIN7A, BCL6, CD14, PROS1, PDGFA, FCER1G, CHI3L1, PRAM1, ACTN1	-1.83	0.00198	0.0134	HC.day7.vs.day0
enriched in activated dendritic cells/monocytes (M64)	G0S2, MARCKS, BASP1, TNFAIP2, SLC15A3, DRAM1, NIBAN1, SOD2, SLC31A2, NINJ1, CXCL1, IL1RN, ANPEP, IL1B	-1.83	0.00211	0.0137	HC.day7.vs.day0
enriched for SMAD2/3 signaling (M97)	LAMC1, MME	-1.73	0.00313	0.0197	HC.day7.vs.day0
mismatch repair (I) (M22.0)	ZWINT, BUB1, CHEK1, MCM6, PCNA, RMI1, MSH2, RFC2	1.73	0.00377	0.0229	HC.day7.vs.day0
enriched in neutrophils (II) (M163)	ARHGEF40, BTNL8, FRAT2, ARAP3, TYROBP, HSPA6, TSPAN2, MBOAT7	-1.8	0.00485	0.0285	HC.day7.vs.day0
signaling in T cells (II) (M35.1)	FOSL1, IL2RB, PRF1, FASLG	1.69	0.00575	0.0327	HC.day7.vs.day0
Monocyte surface signature (S4)	TREM1, MARCO, MGAM, CD163, VNN2, TMEM71, MCTP1, BRI3, STEAP4, CD93, PTPRE, MBOAT7, SLC11A1, CSF3R, LILRB2, FCGRT, PYCARD, FPR1, HCAR3, TLR1, LRP1, C5AR1, SLC16A3, P2RX1, NFAM1, ASGR1, FCGR1B, IL1R2, AGTRAP, PECAM1, TNFRSF1B, IL6R, GLIPR1	-1.59	0.00642	0.0354	HC.day7.vs.day0
enriched in monocytes (IV) (M118.0)	F5, MGAM, PADI4, LY96, BCL6, STEAP4, PGD, TNFSF13B, NACC2, ACSL1, HCAR3, TLR1, FGD4, DOCK5, HLA-DMB, HHEX, IL1R2, CTSS, CARD9, TNFRSF1B, DOK3	-1.62	0.00873	0.0467	HC.day7.vs.day0
activated dendritic cells (M67)	C1QC, CD38, IGKC, RSAD2	1.69	0.00906	0.0471	HC.day7.vs.day0
enriched in DNA interacting proteins (M182)	STMN1, STIL, TMEM237, RRM1	1.66	0.0098	0.0482	HC.day7.vs.day0
nucleotide metabolism (M181)	RRM2, PAICS, CTPS1, RRM1	1.66	0.0098	0.0482	HC.day7.vs.day0
enriched in NK cells (III) (M157)	CCL4, MATK, TRGC2, GIMAP6, TIGIT, RASGRP1, CX3CR1, PTPN4	1.66	0.0101	0.0482	HC.day7.vs.day0
enriched in neutrophils (I) (M37.1)	ORM1, ALPL, CHI3L1, PROK2, MANSC1, ADGRE3, MME, DGAT2, CMTM2, MGAM, PYGL, BASP1, VNN2, VNN3, ADGRG3, STEAP4, CYP4F3, TNFRSF10C, NLRP12, KRT23, GLT1D1, CREB5, CXCR1, C5AR1, TREM1, PTAFR, ST6GALNAC2, LIN7A, FPR2, CSF3R, NCF4, KCNJ15, FPR1	-2.7	1.41e-14	2.57e-12	HC.day23.vs.day0
antiviral IFN signature (M75)	RSAD2, C1QB, SERPING1, OAS3, IFIT1, HERC5, OAS1, DDX60, DHX58, CXCL10, IRF7, IFIH1, DDX58, PML	2.43	4.1e-11	3.73e-09	HC.day23.vs.day0
activated dendritic cells (M67)	C1QC, RSAD2, SERPING1, C2, DDX60, PLSCR1, IRF7, IFIH1, DDX58, CD38	2.2	2.35e-08	1.37e-06	HC.day23.vs.day0
type I interferon response (M127)	RSAD2, USP18, IFIT1, HERC5, DDX60, PLSCR1, IRF7, IFIH1, STAT1, IFITM1, PARP9, TAP1	2.24	3.02e-08	1.37e-06	HC.day23.vs.day0
cell cycle and transcription (M4.0)	RAD51, RMI2, FCGR1A, MYOF, APOBEC3A, MAFB, CDT1, TYMS, ORC1, KIF23, BIRC5, TFEC, TK1, FAM72A, EPB41L3, TROAP, PLXNB2, FCGR1B, ZWILCH, TRIP13, MTMR11, TYMP, AURKB, IFI30, ZWINT, KLF4, FCER1G, KIF2C, CYBB, TNFSF13, RIN2, CENPU, CST3, SLC7A7, SPC24, SHTN1, LGALS2, SORT1, POLA2, ASGR1, SECTM1, FXYD6, IL1RN, CD86, MCM6, KYNU, FCN1, ALDH2, DLGAP5, RRM2, CDC45, CD1D, CD36, PTTG1, RASSF4, CCR1, CDC20, CT…	2.04	5.12e-08	1.86e-06	HC.day23.vs.day0
enriched in activated dendritic cells (II) (M165)	SIGLEC1, RSAD2, IFI27, SERPING1, LAMP3, IFIT1, HERC5, ATF3, IFIT3, IFIT2, TNFAIP6, IFIH1, PARP9, MX2, DOCK4	2.35	7.85e-08	2.38e-06	HC.day23.vs.day0
innate antiviral response (M150)	RSAD2, OAS3, IFIT1, OAS1, OASL, PLSCR1, IRF7, APOBEC3A, EIF2AK2, TAP1	2.13	8.51e-07	2.21e-05	HC.day23.vs.day0
immune activation - generic cluster (M37.0)	ORM1, CA4, MMP9, CHI3L1, ARHGEF40, MYO7B, PROK2, MANSC1, IL1R2, PRTFDC1, CR1, IL1R1, CMTM2, MGAM, PYGL, BASP1, SLCO4C1, ANPEP, SGK1, VNN2, VNN1, TSPAN2, CXCR2, QPCT, CDK14, ADGRG3, STEAP4, AQP9, ROPN1L, CYP4F3, ACSL1, EBF1, IMPA2, F5, HAL, CXCL1, GNAI1, CREB5, LY96, BCL6, ARAP3, MBOAT2, TREM1, LIN7A, DOCK5, TM6SF1, SULF2, FPR2, CLEC4D, RASGRP4, NCF4, ITGAM, KCNJ15, ACTN1, FOXO1, SLC19A2, DOK3, HM…	-1.79	1.02e-05	0.000232	HC.day23.vs.day0
innate activation by cytosolic DNA sensing (M13)	CXCL10, ZBP1, IRF7, AIM2, DDX58	1.99	2.53e-05	0.000511	HC.day23.vs.day0
viral sensing & immunity; IRF2 targets network (II) (M111.1)	USP18, CXCL10, IFIT2, ZBP1, DDX58, BST2, TNFSF13B, TAP1, PSMB10, PSMB8, CASP1	2.03	2.84e-05	0.000517	HC.day23.vs.day0
plasma cells, immunoglobulins (M156.1)	IGHG1, TNFRSF17, IGHV3-48, IGLV1-44, IGHA1, IGKV4-1, IGKC, IGKV1-5, TXNDC5, IGLV2-23	-1.99	6.35e-05	0.00105	HC.day23.vs.day0
enriched in neutrophils (II) (M163)	ARHGEF40, TSPAN2, BTNL8, IMPA2, ARAP3, MBOAT7, BEST1, FRAT2	-2	7.9e-05	0.00111	HC.day23.vs.day0
cell cycle (I) (M4.1)	RAD51, CDT1, TYMS, KIF23, BIRC5, ZWILCH, TRIP13, AURKB, ZWINT, KIF2C, CENPU, SPC24, POLA2, MCM6, DLGAP5, RRM2, CDC45, PTTG1, CDC20, UBE2S, DTL, KNTC1, CDCA3, UBE2C, AURKA, GINS2, UHRF1, PLK1, MKI67, NCAPH, DTYMK, PCNA, CCNB2, RANBP1, FOXM1, CDCA5, PRIM1, MYBL2	2	7.94e-05	0.00111	HC.day23.vs.day0
myeloid cell enriched receptors and transporters (M4.3)	SIGLEC16, GPBAR1, MYOF, MARCO, MTMR11, SLC2A6, MS4A14, SLC7A7, ASGR1, SECTM1, CD86, CD1D, CCR1, KCTD12	2.09	0.000142	0.00184	HC.day23.vs.day0
viral sensing & immunity; IRF2 targets network (I) (M111.0)	USP18, ZBP1, IFI35, BST2, TNFSF13B, TAP1, TLR7, KYNU, PSMB8, RIPK2, LY86	1.99	0.000259	0.00314	HC.day23.vs.day0
complement activation (I) (M112.0)	C1QC, C1QB, SERPING1, C2, C1QA, C3AR1	1.91	0.000421	0.00479	HC.day23.vs.day0
plasma cells & B cells, immunoglobulins (M156.0)	RUBCNL, IGHG1, JCHAIN, TNFRSF17, IGLV1-44, IGKV4-1, IGKC, IGLV2-23, GNG7	-1.86	0.000699	0.00749	HC.day23.vs.day0
DC surface signature (S5)	SIGLEC1, PDCD1LG2, MSR1, CD274, P2RY6, SLAMF8, TMEM51, CLDN23, FPR3, AGPAT3, HLA-DQB1, SUCNR1, LHFPL2, MFSD12, TMEM158, TMEM255A, HLA-DQA1, CCRL2, LRP11, PSEN2, ITPRIPL2	1.89	0.000878	0.00888	HC.day23.vs.day0
MHC-TLR7-TLR8 cluster (M146)	HLA-DPA1, HLA-DPB1, HLA-DRB1, HLA-DRA, HLA-DQB1, TLR7, CD74, HLA-DQA1, HLA-G, HLA-F, HLA-A	1.89	0.000959	0.00919	HC.day23.vs.day0
Activated (LPS) dendritic cell surface signature (S11)	SIGLEC1, IFI27, IFI6, PDCD1LG2, CD274, TNFSF13B, CD40	1.96	0.00113	0.0103	HC.day23.vs.day0
RIG-1 like receptor signaling (M68)	ISG15, DHX58, CXCL10, IRF7, IFIH1, DDX58, TNF	1.79	0.0025	0.0203	HC.day23.vs.day0
enriched in monocytes (I) (M4.15)	EPB41L3, TNFSF13, LGALS1, DPYSL2, LGALS3	1.79	0.0025	0.0203	HC.day23.vs.day0
complement and other receptors in DCs (M40)	C1QC, C1QB, C1QA, HLA-DQB1, HLA-DQA1, CD86	1.8	0.00256	0.0203	HC.day23.vs.day0
antigen processing and presentation (M200)	HLA-DPA1, HLA-DPB1, HLA-DMA, HLA-DMB, CD1D	1.69	0.00609	0.0462	HC.day23.vs.day0
cell division in stimulated CD4+ T cells (M46)	RAD51, CDT1, TYMS, ZWINT, RRM2, CDC45, DTL, GNB4, CDCA3, UHRF1	1.76	0.00681	0.0496	HC.day23.vs.day0
cell cycle (I) (M4.1)	CDC20, CCNB2, TRIP13, KIF2C, TYMS, RRM2, BIRC5, CDC6, CCNA2, HJURP, AURKB, CDT1, DTL, CDCA3, RAD51, FOXM1, GINS2, PLK1, MYBL2, CDC45, MKI67, PTTG1, SPC24, TPX2, DLGAP5, UBE2C, NDC80, ZWINT, FAM83D, TOP2A, KIFC1, CHEK1, CCNB1, CENPM, NUSAP1, BUB1, UHRF1, STMN1, CCNF, SUV39H2	2.9	6.33e-23	1.15e-20	HC.day28.vs.day0
cell cycle and transcription (M4.0)	CDC20, TK1, CCNB2, TRIP13, KIF2C, TYMS, RRM2, BIRC5, CDC6, CCNA2, HJURP, AURKB, TROAP, CDT1, DTL, CDCA3, RAD51, FOXM1, GINS2, ORC1, PLK1, MYBL2, CDC45, MKI67, PTTG1, SPC24, TPX2, DLGAP5, CDCA7, UBE2C, PARPBP, NDC80, ZWINT, FAM83D, TOP2A, SHCBP1, KIFC1, CHEK1, CCNB1, CENPM, NUSAP1, BUB1, UHRF1, STMN1, GGH, CCNF, SUV39H2, RMI2	2.62	1.5e-20	1.37e-18	HC.day28.vs.day0
cell division in stimulated CD4+ T cells (M46)	TYMS, RRM2, CDT1, DTL, CDCA3, RAD51, CDC45, CDCA7, ZWINT, TOP2A, SHCBP1, UHRF1, DHCR24, GGH, CDK6	2.31	2.28e-09	1.38e-07	HC.day28.vs.day0
PLK1 signaling events (M4.2)	CDC20, TRIP13, HJURP, GINS2, PLK1, MYBL2, TPX2, NDC80, NUSAP1, BUB1	2.21	1.52e-07	6.93e-06	HC.day28.vs.day0
mitotic cell division (M6)	CDC20, KIF2C, BIRC5, AURKB, PLK1, SPC24, NDC80, ZWINT, CENPM, BUB1	2.2	4.36e-07	1.59e-05	HC.day28.vs.day0
enriched in monocytes (II) (M11.0)	MS4A4A, APOBR, LGALS2, LRP1, MAFB, TREM1, TNFAIP2, AIF1, SLC15A3, TGFBI, MNDA, TYMP, CD93, CFP, CD163, LILRA5, CLEC7A, CD14, KCTD12, FCN1, GRN, CST3, MS4A7, SIGLEC7, SLC31A2, MGST1, RIN2, HK3, CSF1R, MEGF9, SPI1, PLXNB2, IFI30, S100A11, VNN3, TIMP2, SERPINA1, CYBB, ADAP2, FGL2, FCER1G, TYROBP, LILRB2, ASGR1, C5AR1, SGK1, CD86, TFEC, QPCT, SULF2, FCGRT, PILRA, ASGR2, AQP9, CSF3R, KLF4, LILRA2, LMO…	-1.95	1.22e-06	3.71e-05	HC.day28.vs.day0
cell cycle (III) (M103)	CDC20, CCNB2, CDC6, CCNA2, PLK1, CDC45, PTTG1, PKMYT1, CHEK1, CCNB1, BUB1, MCM2, MCM6, CCNE1, SKP2, MCM7, CDKN2C	2.25	1.72e-06	4.47e-05	HC.day28.vs.day0
mitotic cell cycle (M4.7)	CCNB2, CCNA2, CDT1, FOXM1, PLK1, PKMYT1, SHCBP1, CCNB1	2	5.54e-06	0.000126	HC.day28.vs.day0
mitotic cell cycle in stimulated CD4 T cells (M4.5)	CDC20, TYMS, RRM2, CDCA7, NDC80, TOP2A, CENPM, CXCR6, UHRF1, MCM6, ADGRG1	2.12	6.87e-06	0.000139	HC.day28.vs.day0
plasma cells, immunoglobulins (M156.1)	IGHG1, MZB1, TXNDC5, IGLV2-23, IGKV1-5, IGKV4-1, IGKC, IGLV1-44, TNFRSF17, IGHV3-48	2.07	7.95e-06	0.000145	HC.day28.vs.day0
E2F transcription factor network (M8)	CDC6, CCNA2, ORC1, UBE2C, PARPBP, ZWINT, MTFR2	2	1.25e-05	0.000207	HC.day28.vs.day0
cell cycle (II) (M4.10)	CCNB2, RRM2, DTL, GINS2, CHEK1, CCNB1, CCNE1	1.96	6.47e-05	0.000981	HC.day28.vs.day0
enriched in NK cells (I) (M7.2)	GZMH, FASLG, TBX21, PTGDR, PLEKHF1, KLRD1, SLAMF7, IL2RB, TGFBR3, ADGRG1, PRKCH, FGFBP2, KLRC1, PRF1, EOMES, PRKCQ, KLRK1, STAT4, ITK, CD247, CD96, S1PR5, HOPX, SH2D2A, ZAP70	2.01	0.000173	0.00243	HC.day28.vs.day0
mitotic cell cycle - DNA replication (M4.4)	CDC6, CDT1, CDC45, TPX2, PARPBP, MCM2, MCM6	1.97	0.000229	0.00298	HC.day28.vs.day0
Ran mediated mitosis (M15)	KIF2C, AURKB, PLK1, TPX2, KPNA2	1.86	0.000387	0.0047	HC.day28.vs.day0
C-MYC transcriptional network (M4.12)	TK1, BIRC5, CDCA7, TOP2A, CCNB1, MCM6	1.84	0.000538	0.00588	HC.day28.vs.day0
transcription regulation in cell development (M49)	CDC20, TRIP13, TYMS, CCNB1, FHL2, SPTB, STMN1	1.97	0.000549	0.00588	HC.day28.vs.day0
mitotic cell cycle in stimulated CD4 T cells (M4.9)	TRIP13, CDC6, RAD51, NCAPH	1.84	0.000644	0.00651	HC.day28.vs.day0
mitotic cell cycle in stimulated CD4 T cells (M4.11)	TK1, CCNA2, AURKB, CDCA3, STMN1, CYB5B	1.82	0.000994	0.00952	HC.day28.vs.day0
plasma cells & B cells, immunoglobulins (M156.0)	IGHG1, MZB1, IGLV2-23, IGKV4-1, IGKC, IGLV1-44, JCHAIN, TNFRSF17	1.87	0.0012	0.011	HC.day28.vs.day0
enriched in neutrophils (I) (M37.1)	CMTM2, TREM1, MME, MXD1, ADGRG3, MGAM, PROK2, FFAR2, BASP1, CXCR1, VNN3, TNFRSF10C, ALPL, ORM1, C5AR1, CSF3R, ADGRE3, CHI3L1, VNN2, MANSC1, LIN7A, NCF4, FPR1, CDA, GLT1D1, NLRP12, CYP4F3, KCNJ15	-1.78	0.00254	0.022	HC.day28.vs.day0
putative targets of PAX3 (M89.0)	NR4A1, EGR2, CXCL8, CD83	-1.85	0.00292	0.0241	HC.day28.vs.day0
putative targets of PAX3 (M89.1)	NR4A1, EGR2, CD83, RGS1	-1.79	0.0032	0.0253	HC.day28.vs.day0
enriched in B cells (IV) (M47.3)	IGHG1, TPD52	1.71	0.00485	0.0368	HC.day28.vs.day0
cell division in stimulated CD4 T cells (M4.6)	GINS2, CDCA7, CENPM, BRCA2	1.72	0.0061	0.0444	HC.day28.vs.day0
enriched in neutrophils (I) (M37.1)	G0S2, STEAP4, CHI3L1, VNN3, CMTM2, PROK2, LIN7A, TREM1, CYP4F3, ORM1, MANSC1, MME, NCF4, KCNJ15, MGAM, BASP1, CDA, ALPL, ST6GALNAC2, KRT23, ADGRE3, TNFRSF10C, PYGL, ADGRG3, CXCR1, NLRP12, VNN2, CSF3R, HCAR3, C5AR1, DGAT2, LRRC4, PTAFR, FPR2, MXD1, GLT1D1, CREB5	-2.27	5.67e-08	1.03e-05	SLE_R.day1or2.vs.day0
antiviral IFN signature (M75)	SERPING1, RSAD2, IFIT1, OAS3, CXCL10, HERC5, PML, OAS1, DDX60, C1QB, DDX58, IFIH1, IRF7, DHX58	2.06	6.54e-06	0.000596	SLE_R.day1or2.vs.day0
type I interferon response (M127)	RSAD2, IFIT1, HERC5, STAT1, USP18, DDX60, PARP9, IFIH1, IRF7, TAP1, PLSCR1	1.95	2.03e-05	0.00123	SLE_R.day1or2.vs.day0
activated dendritic cells (M67)	SERPING1, RSAD2, C2, C1QC, DDX60, DDX58, IFIH1, IRF7, PLSCR1	1.87	0.000131	0.00544	SLE_R.day1or2.vs.day0
innate antiviral response (M150)	RSAD2, IFIT1, OAS3, OASL, OAS1, EIF2AK2, IRF7, TAP1, PLSCR1	1.86	0.00015	0.00544	SLE_R.day1or2.vs.day0
enriched in activated dendritic cells (II) (M165)	SERPING1, RSAD2, LAMP3, IFIT1, SIGLEC1, HERC5, IFIT3, ATF3, IFIT2, PARP9, IFIH1	1.89	0.000565	0.0171	SLE_R.day1or2.vs.day0
viral sensing & immunity; IRF2 targets network (II) (M111.1)	CXCL10, USP18, DDX58, TNFSF13B, IFIT2, TAP1, BST2, ZBP1, PSMB10, PSMB8	1.75	0.00176	0.0403	SLE_R.day1or2.vs.day0
C-MYC transcriptional network (M4.12)	TK1, TOP2A, BCAT1, CCNB1, BIRC5	1.72	0.00177	0.0403	SLE_R.day1or2.vs.day0
enriched in monocytes (II) (M11.0)	PDGFC, MGST1, CD36, GCA, FCGR1B, KYNU, TREM1, RBP7, CACNA2D3, AIF1, CSF2RA, ALOX5, IFNGR2, CLEC7A, FCGR1A, SLC11A1, MTMR11, CYP1B1, LMO2, BST1, CLEC4E, MS4A7, IL13RA1, MNDA, FCGRT, SLC31A2, AQP9, QPCT, SORT1, IMPA2, KLF4, GLT1D1, VNN2, SPI1, S100A11, CD33, LILRA1, VNN3, SECTM1, CDA, TYMP, NOD2, RNASE2, SIRPA, PLXDC2, FPR1, KCNE3, LAT2, TBXAS1, ASGR2, HCK, CSF3R, TLR2, RBM47, PLBD1, MS4A4A, FCER1G…	-1.89	2.99e-06	0.000316	SLE_R.day7.vs.day0
cell cycle (I) (M4.1)	DTL, SPC24, TYMS, FAM83D, BIRC5, AURKA, KNTC1, CCNB2, CENPS, TOP2A, MYBL2, CDC6, KIFC1, MKI67, TPX2, HJURP, FOXM1, GINS2, ZWILCH, FANCI, CDT1, UHRF1, TRIP13, BRCA1, BUB1, CCNF, PLK1, ZWINT, MCM2, RRM2, MCM6, UBE2S, CCNA2, CCNB1, TIMELESS, PRKAR2B, CDCA3, MCM5, TUBG1	2.05	3.47e-06	0.000316	SLE_R.day7.vs.day0
enriched in neutrophils (I) (M37.1)	CMTM2, KCNJ15, TREM1, NCF4, KRT23, ORM1, ALPL, LIN7A, CREB5, CHI3L1, DGAT2, GLT1D1, VNN2, BASP1, VNN3, ST6GALNAC2, CDA, FPR1, STEAP4, CSF3R, ADGRG3, HCAR3, CXCR1, TNFRSF10C, C5AR1, PYGL, ADGRE3, FFAR2, LRRC4, MXD1, MANSC1, NLRP12, PROK2, PTAFR, MGAM, MME, FPR2	-1.94	9.3e-05	0.00564	SLE_R.day7.vs.day0
enriched in neutrophils (I) (M37.1)	CHI3L1, CMTM2, ORM1, KRT23, VNN3, MANSC1, STEAP4, CYP4F3, ALPL, ADGRE3, TNFRSF10C, PROK2, CXCR1, MME, CSF3R, BASP1, DGAT2, NCF4, VNN2, MGAM, TREM1, ADGRG3, NLRP12, HCAR3, CDA, GLT1D1, PTAFR, ST6GALNAC2, LIN7A, C5AR1, FPR1, MXD1, PYGL	-2.62	1.32e-12	2.41e-10	SLE_R.day23.vs.day0
cell cycle (I) (M4.1)	SPC24, DTL, DLGAP5, CENPS, TYMS, CDC6, BIRC5, ZWILCH, FANCI, RAD51, FAM83D, CCNB2, MKI67, AURKA, FOXM1, NUSAP1, KIFC1, RRM2, CDCA5, KNTC1, UHRF1, CDT1, GINS2, PRIM1, TPX2, BRIP1, PLK1, MYBL2, TOP2A, CCNB1, CDC20, TRIP13, CENPH, AURKB, BUB1, RFC3, SGO2, TIMELESS, STMN1, CDCA3, KIF2C, KIF23, FEN1, MCM2, MCM6	2.27	1.55e-09	1.41e-07	SLE_R.day23.vs.day0
cell cycle and transcription (M4.0)	SPC24, FCGR1A, SHCBP1, ORC1, RMI2, DTL, DLGAP5, CENPS, TYMS, PARPBP, MTFR2, MYOF, CDC6, BIRC5, ZWILCH, FANCI, RAD51, ZNF367, FAM83D, CCNB2, MKI67, AURKA, SHTN1, TK1, FOXM1, NUSAP1, KIFC1, RRM2, CDCA5, KNTC1, EPB41L3, TFEC, UHRF1, FCGR1B, CDT1, STIL, GINS2, PRIM1, TPX2, BRIP1, CYBB, TROAP, MAFB, PLK1, SORT1, FGL2, MYBL2, TOP2A, CCNB1, SLC7A7, RMI1, SLC31A2, CDC20, KLF4, SECTM1, IFI30, TRIP13, CSF1…	1.97	2.7e-08	1.64e-06	SLE_R.day23.vs.day0
complement activation (I) (M112.0)	C1QC, C1QB, SERPING1, C2, C1QA, CFH	1.94	3.2e-05	0.00146	SLE_R.day23.vs.day0
E2F transcription factor network (M8)	ORC1, PARPBP, MTFR2, CDC6, CDCA5	1.84	0.000191	0.00696	SLE_R.day23.vs.day0
antiviral IFN signature (M75)	CXCL10, C1QB, SERPING1, RSAD2, OAS3, DDX60, HERC5, IFIT1, IFIH1, OAS1, PML, DHX58, CARD9, DDX58	1.88	0.000341	0.00861	SLE_R.day23.vs.day0
DC surface signature (S5)	PDCD1LG2, MSR1, CD274, EMP1, SLAMF8, SUCNR1, SIGLEC1, ATP1B2, P2RY6, TFRC, LHFPL2, TMEM255A, ITPRIPL2, TMEM51, PSEN2, CD83, AGPAT3, CCRL2, FPR3, GPR137B, CLDN23, RAMP1, CD151	1.9	0.000347	0.00861	SLE_R.day23.vs.day0
type I interferon response (M127)	STAT1, RSAD2, USP18, DDX60, HERC5, IFIT1, IFIH1, PARP9, PLSCR1, TAP1	1.87	0.000378	0.00861	SLE_R.day23.vs.day0
activated dendritic cells (M67)	C1QC, SERPING1, C2, CD38, RSAD2, DDX60, IFIH1, PLSCR1	1.81	0.000647	0.0131	SLE_R.day23.vs.day0
enriched in activated dendritic cells (II) (M165)	ATF3, SERPING1, LAMP3, SIGLEC1, RSAD2, IFI27, HERC5, IFIT3, IFIT1, IFIH1, PARP9	1.86	0.000911	0.0166	SLE_R.day23.vs.day0
mitotic cell cycle (M4.7)	SHCBP1, CCNB2, FOXM1, CDT1, PKMYT1, PLK1, CCNB1	1.76	0.00125	0.0207	SLE_R.day23.vs.day0
enriched in neutrophils (II) (M163)	ARHGEF40, BTNL8, ARAP3, FRAT2, IMPA2, MBOAT7, TSPAN2, BEST1	-1.8	0.00244	0.0371	SLE_R.day23.vs.day0
E2F1 targets (Q4) (M10.1)	CIT, CDC6, RAD51, KNTC1, PRIM1, PKMYT1, NASP, SKP2, DCLRE1A, STMN1	1.72	0.00328	0.0432	SLE_R.day23.vs.day0
cell division in stimulated CD4+ T cells (M46)	SHCBP1, DTL, TYMS, RAD51, RRM2, UHRF1, CDT1, TOP2A, DHCR24, CDCA7, GNB4, CDCA3	1.72	0.00332	0.0432	SLE_R.day23.vs.day0
enriched in monocytes (II) (M11.0)	CLEC4E, MS4A4A, CACNA2D3, KYNU, PDGFC, CDA, SLC15A3, NCF1C, SECTM1, TREM1, PILRA, RIN2, LILRA1, FCGRT, SPI1, C5AR1, PLAUR, S100A11, BST1, CD163, RBP7, TYMP, LILRA2, CSF1R, TYROBP, FCN1, LILRA5, ALOX5, SLC31A2, AOAH, CD33, SIRPA, IFI30, SULF2, LILRB2, MGST1, GRN, FPR1, MPEG1, TNFAIP2, VNN3, CST3, FCER1G, SIGLEC7, SLC11A1, NCF1, CSF3R, QPCT, IL13RA1, SERPINA1, CFP, CD86, CEBPA, EPB41L3, LAT2, MNDA,…	-2.72	7.25e-20	1.32e-17	SLE_R.day28.vs.day0
cell cycle (I) (M4.1)	DTL, TYMS, CCNB2, RAD51, KNTC1, DLGAP5, FAM83D, CENPS, BIRC5, SPC24, MKI67, CHEK1, MYBL2, AURKA, FOXM1, CDCA3, KIFC1, TPX2, TOP2A, CDCA5, CCNA2, PTTG1, CENPU, ZWINT, ZWILCH, UHRF1, CDT1, PRIM1, CCNB1, STMN1, GINS2, CDC6, CCNF, KIF2C, RRM2, TRIP13, PRKAR2B, CENPH, MCM6	2.3	7.14e-11	6.5e-09	SLE_R.day28.vs.day0
Monocyte surface signature (S4)	MARCO, IL1R2, TREM1, PLPPR2, FCGRT, C5AR1, NFAM1, CD163, P2RY2, BRI3, CD33, SLC16A3, LILRB2, FPR1, MBOAT7, AGTRAP, C1orf162, SLC11A1, CSF3R, VSIR, SLC24A4, STEAP4, PYCARD, P2RX1, TLR2, FCGR1B, MCTP1, VNN2, PTAFR, CCR1, KCNE3, TMEM121B, TNFRSF1B, PECAM1, LRP1, ASGR1, LTBR, ANO10, CD93, TMEM71, FXYD6, SIGLEC9, SLC46A2	-2.27	4.34e-08	2.63e-06	SLE_R.day28.vs.day0
enriched in neutrophils (I) (M37.1)	G0S2, CDA, ST6GALNAC2, TREM1, C5AR1, LIN7A, CHI3L1, CMTM2, NCF4, MANSC1, ADGRG3, KCNJ15, CXCR1, FPR1, VNN3, TNFRSF10C, CSF3R, CYP4F3, STEAP4, NLRP12, MXD1, VNN2, PTAFR, BASP1, FFAR2, MME, GLT1D1, KRT23, CREB5, ADGRE3, LRRC4	-2.28	7.84e-07	3.57e-05	SLE_R.day28.vs.day0
TLR and inflammatory signaling (M16)	LY96, PILRA, C5AR1, PADI4, BST1, NCF4, TYROBP, KCNJ15, ALOX5, LILRB2, FPR1, CSF3R, CXCR2, AQP9, APOBR, TLR2, FCGR1B, HSPA6, MYD88, ANPEP, TLR7, FGR, SIGLEC9, FES, FPR2	-2.14	1.75e-05	0.000635	SLE_R.day28.vs.day0
myeloid cell enriched receptors and transporters (M4.3)	MARCO, RNASE6, SLC15A3, SECTM1, LILRA1, MS4A14, SULF2, SIGLEC16, MPEG1, GPBAR1, SIGLEC7, SLC24A4, CD86, MTMR11, CD1D, SLC2A6, CCR1, CD14, LRRC25, ASGR1	-2.17	3.5e-05	0.000933	SLE_R.day28.vs.day0
plasma cells & B cells, immunoglobulins (M156.0)	IGHG1, MZB1, IGKV4-1, IGLV2-23, JCHAIN, IGKC, IGLV1-44, ITM2C, TNFRSF17	1.89	3.59e-05	0.000933	SLE_R.day28.vs.day0
plasma cells, immunoglobulins (M156.1)	IGHG1, MZB1, IGHV3-48, IGKV4-1, TXNDC5, IGLV2-23, IGKC, IGKV1-5, IGLV1-44, TNFRSF17, CD27	1.85	0.000123	0.0028	SLE_R.day28.vs.day0
cell division in stimulated CD4+ T cells (M46)	DTL, TYMS, RAD51, SHCBP1, GGH, CDCA3, TOP2A, ZWINT, UHRF1, CDT1, RRM2, CDCA7, CDK6	1.89	0.000146	0.00294	SLE_R.day28.vs.day0
DC surface signature (S5)	LRP11, MSR1, TMEM255A, SUCNR1, FPR3, SDC2, EMP1, PTGFRN, CCRL2, SIGLEC1, CXCL16	-1.88	0.000326	0.00594	SLE_R.day28.vs.day0
antiviral IFN signature (M75)	CXCL10, SERPING1, C1QB, RSAD2, OAS1, BCL3, IFIT1, RARA, OAS3, DHX58, IRF7, PML, IL1B, IFIH1, HERC5, DDX58	-1.94	0.000686	0.0108	SLE_R.day28.vs.day0
enriched in monocytes (IV) (M118.0)	RNASE6, LY96, IL1R2, PADI4, CD68, DOK3, C1orf162, PGD, CXCR2, SLC24A4, STEAP4, TNFSF13B, VNN1, ACSL1, TNFRSF1B, LRRK2, LTBR, MYO1F, FGD4, DOCK5, BCL6, HLA-DMB, DUSP6, HHEX, HAL, EMILIN2, TLR1, HCAR3, F5, LPCAT1, CTSS, CARD9	-1.89	0.000715	0.0108	SLE_R.day28.vs.day0
cell cycle (III) (M103)	CCNB2, PKMYT1, CHEK1, CCNA2, PTTG1, CCNE1, CCNB1, CDC6, MCM6, MCM7, DBF4, MCM2, BUB1, MCM3, SKP2, SMC3, MCM5, PLK1, CDC20	1.82	0.000903	0.0119	SLE_R.day28.vs.day0
Resting dendritic cell surface signature (S10)	TMEM255A, SUCNR1, EMP1, PTGFRN, IL1R2, CCRL2, CSF1R, CD86, FZD1, PLXDC2, IL1R1, TTYH3, CLDN23, IFNGR1, HLA-DQB1	-1.89	0.000917	0.0119	SLE_R.day28.vs.day0
enriched in activated dendritic cells/monocytes (M64)	G0S2, CXCL8, SLC15A3, IL1RN, NINJ1, SLC31A2, SIRPA, TNFAIP2, IL13RA1, BASP1, DRAM1, ANPEP, IL1B	-1.95	0.00127	0.0152	SLE_R.day28.vs.day0
enriched in activated dendritic cells (II) (M165)	LAMP3, ATF3, SERPING1, PDGFC, RSAD2, HLX, BCL2A1, TNFAIP6, SIGLEC1, IFIT2, IFIT3, IFIT1, MX2, MGST1	-1.9	0.00151	0.0152	SLE_R.day28.vs.day0
E2F1 targets (Q4) (M10.1)	CIT, RAD51, KNTC1, PKMYT1, PRIM1, STMN1, CDC6, NASP, SKP2	1.75	0.00156	0.0152	SLE_R.day28.vs.day0
RA, WNT, CSF receptors network (monocyte) (M23)	CXCL8, FOS, SPI1, CSF1R, RARA, CSF3R, CEBPA, FZD1	-1.88	0.00157	0.0152	SLE_R.day28.vs.day0
enriched in neutrophils (II) (M163)	BTNL8, TYROBP, BEST1, MBOAT7, FRAT2, ARAP3, ARHGEF40, HSPA6, IMPA2	-1.87	0.00159	0.0152	SLE_R.day28.vs.day0
enriched in T cells (I) (M7.0)	ICOS, TIGIT, PRKCQ, CD27, TRAT1, RORA, TRAV20, ITM2A, UBASH3A, NELL2, CD3G, RASGRP1, ETS1, BCL11B, CD6, LCK, GIMAP6, GZMK, ITK, IL7R, GZMA, ZAP70, PRKCH, CD3D, GPR171, TRAC, TRBC1, EOMES, SH2D1A, CD28, CD247, CD96, LAT	1.74	0.00188	0.0171	SLE_R.day28.vs.day0
formyl peptide receptor mediated neutrophil response (M11.2)	NCF1C, SECTM1, PILRA, FPR1, SLC11A1	-1.81	0.00217	0.0188	SLE_R.day28.vs.day0
complement and other receptors in DCs (M40)	C1QB, LY96, TYROBP, C1QA, SIRPA, CD86, CD58, C1QC	-1.84	0.00257	0.0206	SLE_R.day28.vs.day0
putative targets of PAX3 (M89.0)	G0S2, NR4A1, CXCL8	-1.87	0.0026	0.0206	SLE_R.day28.vs.day0
mitotic cell cycle (M4.7)	CCNB2, SHCBP1, PKMYT1, FOXM1, CCNA2, CDT1, CCNB1, TUBG1	1.72	0.00299	0.0227	SLE_R.day28.vs.day0
innate antiviral response (M150)	RSAD2, OAS1, PLSCR1, OASL, APOBEC3A, IFIT1, OAS3, IRF7	-1.82	0.00349	0.0254	SLE_R.day28.vs.day0
cell cycle (II) (M4.10)	DTL, CCNB2, CHEK1, PERP, CCNE1, CCNB1, GINS2, RRM2	1.67	0.0043	0.0301	SLE_R.day28.vs.day0
T cell activation (I) (M7.1)	ICOS, SLAMF1, TIGIT, PRKCQ, CD27, RORA, THEMIS, DPP4, CD3G, RASGRP1, TXK, BCL11B, LCK, CAMK4, ITK, IL7R, CD5, ZAP70, PRKCH, CD3D, TCF7, TRAC, TRBC1, EOMES, KLRK1, CD28, SLAMF7	1.73	0.00512	0.0345	SLE_R.day28.vs.day0
enriched in monocytes (surface) (M118.1)	IL1R2, NFAM1, SLC16A3, C1orf162, SLC24A4, STEAP4, MCTP1, TNFSF13B, TNFRSF1B, LTBR, HLA-DMB	-1.75	0.00646	0.0417	SLE_R.day28.vs.day0
blood coagulation (M11.1)	TREM1, PLAUR, SIRPA, SLC16A3, FCER1G, SERPINA1, P2RX1, LYN, PECAM1, PSAP	-1.78	0.00674	0.0417	SLE_R.day28.vs.day0
cell cycle and growth arrest (M31)	CXCL8, RARA, GADD45B, DUSP1, PPP1R15A, JUNB, IL1B	-1.76	0.00687	0.0417	SLE_R.day28.vs.day0
cell cycle (I) (M4.1)	SUV39H2, DLGAP5, KIF2C, CDC6, CCNA2, RAD51, RRM2, NCAPH, CDCA3, HJURP, DTL, KIF23, BRIP1, CCNB2, CDCA5, CDC20, TRIP13, KIFC1, CENPS, CDC45, NUSAP1, CDT1, MYBL2, TPX2, FANCI, MKI67, BUB1, CENPM, PLK1, FOXM1, SPC24, TYMS, ZWINT, MCM2, UBE2C, NDC80, TIMELESS, MCM6, AURKB, POLA2, UHRF1	1.98	5.8e-07	0.000106	SLE_NR.day28.vs.day0
cell cycle and transcription (M4.0)	PARPBP, SUV39H2, DLGAP5, KIF2C, CDC6, CCNA2, RAD51, RRM2, NCAPH, CDCA3, HJURP, DTL, WDHD1, KIF23, BRIP1, CCNB2, CDCA5, CDC20, TRIP13, KIFC1, TK1, CENPS, CDC45, NUSAP1, CDT1, TROAP, MYBL2, TPX2, FANCI, MKI67, BUB1, CENPM, PLK1, FOXM1, SPC24, TYMS, ZWINT, MCM2, MTFR2, SHCBP1, UBE2C	1.69	1.49e-05	0.00136	SLE_NR.day28.vs.day0
enriched in monocytes (II) (M11.0)	VNN3, CLEC4E, VNN2, CSF2RA, CDA, GCA, FPR1, NCF1C, PLAUR, QPCT, IL13RA1, TYROBP, AIF1, FPR2, LGALS2, BST1, NCF1, MNDA, IFNGR2, RBP7, TLR2, ANPEP, PYGL, ALDH1A1, LILRA5, RNF130, SLC15A3, IFI30, CD36, LAT2, GLT1D1, C5AR1, FCER1G, AQP9, LMO2, SLC11A1, S100A11, SPI1, CPPED1, EPB41L3, SLC31A2, LYN, LILRA1, SECTM1, MS4A7, TREM1, LY86, LILRA2, CLEC7A, MS4A6A, CD86, CSF3R, PILRA, TIMP2, APOBR, MTMR11, TB…	-1.74	5.2e-05	0.00316	SLE_NR.day28.vs.day0
enriched in neutrophils (I) (M37.1)	G0S2, ORM1, VNN3, CMTM2, VNN2, MGAM, CHI3L1, MME, CDA, LRRC4, FPR1, FPR2, MANSC1, KCNJ15, CXCR1, MXD1, CYP4F3, PYGL, ST6GALNAC2, GLT1D1, C5AR1, LIN7A, KRT23, TREM1, PROK2, BASP1, CSF3R	-1.95	0.000219	0.00997	SLE_NR.day28.vs.day0
plasma cells, immunoglobulins (M156.1)	TNFRSF17, IGHG1, MZB1, IGLV2-23, IGKV4-1, IGHA1, TXNDC5, IGKC, IGHV3-48, IGKV1-5, CD27, IGLV1-44	1.75	0.000319	0.0116	SLE_NR.day28.vs.day0
PLK1 signaling events (M4.2)	HJURP, KIF23, CDC20, TRIP13, NUSAP1, MYBL2, TPX2, BUB1, PLK1, NDC80	1.72	0.00107	0.0323	SLE_NR.day28.vs.day0
enriched in monocytes (II) (M11.0)	SECTM1, FCGR1B, CCR1, PLAUR, NCF1C, IFI30, MAFB, CLEC4E, TYMP, IL13RA1, CST3, FCGR1A, RNASE2, PRKCD, FCER1G, PILRA, MTMR11, MYOF, TNFSF13, CD33, PDGFC, TYROBP, TLR2, S100A11, HCK, SPI1, LILRB2, MS4A4A, CSF1R, CACNA2D3, PLBD1, SERPINA1, FCN1, SORT1, PLXDC2, FCGRT, FPR2, CD1D, LILRA2, CDA, BST1, TBXAS1, LILRA5, LY86, SIRPA, FPR1, AIF1, ALDH2, CFP, LILRA1, KLF4, LYN, SHTN1, SLC31A2, CD14, TIMP2, CD1…	2.76	5.57e-17	1.01e-14	SLE_R.vs.HC.day0
antiviral IFN signature (M75)	OAS1, RSAD2, C1QB, SERPING1, OAS3, CXCL10, IFIT1, HERC5, IRF7, PML, DHX58, BCL3, DDX58, DDX60, IFIH1	2.65	1.82e-11	1.66e-09	SLE_R.vs.HC.day0
cell cycle and transcription (M4.0)	CDC20, SECTM1, HJURP, TRIP13, CDC45, CDT1, FCGR1B, AURKB, RRM2, CCR1, CDCA7, HMOX1, KIF2C, UBE2C, CENPM, CDCA3, FAM72A, PLK1, PTTG1, PLAUR, NCF1C, IL1RN, TROAP, CDC6, NCAPH, IFI30, MAFB, CLEC4E, GINS2, TYMP, IL13RA1, CST3, NDC80, FCGR1A, PRKCD, FCER1G, PILRA, MTMR11, MYOF, TNFSF13, CD33, TYROBP, UBE2S, TLR2, S100A11, HCK, BRIP1, SPI1, KIFC1, LILRB2, CSF1R, PLBD1, SERPINA1, FCN1, SORT1, FCGRT, CD1…	2.05	3.1e-09	1.88e-07	SLE_R.vs.HC.day0
type I interferon response (M127)	USP18, RSAD2, IFIT1, HERC5, PLSCR1, IRF7, IFITM1, TAP1, DDX60, IFIH1, PARP9, STAT1	2.39	6.16e-09	2.8e-07	SLE_R.vs.HC.day0
enriched in activated dendritic cells (II) (M165)	LAMP3, IFI27, SIGLEC1, RSAD2, SERPING1, ATF3, IFIT1, HERC5, IFIT3, IFIT2, TNFAIP6, HLX, IFIH1, PARP9	2.59	2.64e-08	9.61e-07	SLE_R.vs.HC.day0
activated dendritic cells (M67)	C1QC, RSAD2, SERPING1, C2, PLSCR1, IRF7, CD38, DDX58, DDX60, IFIH1	2.34	2.29e-07	6.74e-06	SLE_R.vs.HC.day0
innate antiviral response (M150)	OAS1, RSAD2, OAS3, OASL, IFIT1, PLSCR1, IRF7, TAP1, EIF2AK2	2.34	2.59e-07	6.74e-06	SLE_R.vs.HC.day0
viral sensing & immunity; IRF2 targets network (II) (M111.1)	USP18, CXCL10, ZBP1, IFIT2, BST2, DDX58, TAP1, PSMB10, CASP1, PSMB8	2.21	1.46e-05	0.000331	SLE_R.vs.HC.day0
plasma cells, immunoglobulins (M156.1)	IGHG1, IGHA1, IGLV1-44, IGLV2-23, TNFRSF17, IGKV4-1, IGKV1-5, MZB1, TXNDC5, IGKC	2.14	2.32e-05	0.000469	SLE_R.vs.HC.day0
Monocyte surface signature (S4)	FCGR1B, CCR1, MARCO, P2RY2, HCAR3, AGTRAP, VSIR, BRI3, CD33, PYCARD, C1orf162, PLPPR2, TLR2, LILRB2, FCGRT, FPR2, MBOAT7, TMEM121B, SLC16A3, FPR1, NFAM1, CD163, CD36, ADGRD1, NRROS, LTBR, SPNS1, FXYD6, TNFRSF1B, SLC7A7, ASGR2, C5AR1, ADGRE2, SLC46A2, IL1R2, ASGR1, SLC11A1, PTAFR, SIGLEC9, CD4, KCNQ1, PECAM1, PTGIR	2.06	3.52e-05	0.00064	SLE_R.vs.HC.day0
myeloid cell enriched receptors and transporters (M4.3)	SECTM1, GPBAR1, CCR1, MS4A14, MARCO, RNASE6, MTMR11, MYOF, SLC2A6, CD1D, LRRC25, LILRA1, CD14, SIGLEC16	2.15	9.13e-05	0.00151	SLE_R.vs.HC.day0
viral sensing & immunity; IRF2 targets network (I) (M111.0)	USP18, IFI35, CXCL16, ZBP1, BST2, TAP1, PSMB8, LY86, AIF1	2.05	0.000257	0.0039	SLE_R.vs.HC.day0
enriched in NK cells (I) (M7.2)	GZMH, PLEKHF1, SLAMF7, PRF1, CST7, TBX21, SH2D2A, FASLG, PTGDR, S1PR5, KLRD1, ADGRG1, FGFBP2, IL2RB	2.05	0.00045	0.0063	SLE_R.vs.HC.day0
enriched in B cells (IV) (M47.3)	IGHG1, IGHA1, TPD52	1.88	0.000724	0.00942	SLE_R.vs.HC.day0
plasma cells & B cells, immunoglobulins (M156.0)	IGHG1, IGLV1-44, IGLV2-23, TNFRSF17, IGKV4-1, MZB1, IGKC	1.93	0.000784	0.00951	SLE_R.vs.HC.day0
myeloid, dendritic cell activation via NFkB (II) (M43.1)	ICAM1, BCL3, EBI3, IL1RN, PRKCD, RELB	1.9	0.00113	0.0128	SLE_R.vs.HC.day0
complement and other receptors in DCs (M40)	C1QC, C1QB, C1QA, TYROBP, SIRPA	1.92	0.00147	0.0158	SLE_R.vs.HC.day0
TLR and inflammatory signaling (M16)	FCGR1B, FCGR1CP, MYD88, FCGR1A, KCNJ15, PILRA, TYROBP, TLR2, LILRB2, FPR2, BST1, FPR1, FGR, HSPA6, ALOX5, ANPEP, FES, C5AR1, NCF4, LY96, CXCR2	1.93	0.0016	0.0158	SLE_R.vs.HC.day0
RIG-1 like receptor signaling (M68)	ISG15, CXCL10, IRF7, DHX58, DDX58, IFIH1, TNF	1.88	0.00165	0.0158	SLE_R.vs.HC.day0
cell division in stimulated CD4 T cells (M4.6)	BRCA2, FANCL, CDCA7, CENPM, FAM72A, GINS2	1.88	0.00179	0.0163	SLE_R.vs.HC.day0
complement activation (I) (M112.0)	C1QC, C1QB, SERPING1, C2, C1QA, C3	1.9	0.00258	0.0219	SLE_R.vs.HC.day0
innate activation by cytosolic DNA sensing (M13)	CXCL10, IRF7, ZBP1, DDX58, CCL4, PYCARD, AIM2, IL1B	1.84	0.00264	0.0219	SLE_R.vs.HC.day0
regulation of antigen presentation and immune response (M5.0)	FCGR1B, MYD88, FCER1G, TLR2, HCK, LILRB2, LCP2, RPS6KA1, HLA-DPA1, PTPN6, LYN, HLA-DRB1, CD3E, FGR, CTSH, FOS, HLA-DMA, HLA-DMB, LAT2, DUSP6, TRAC, LY96, NFKBIA, CD3D, HLA-DRA, HLA-DPB1, JUN, TRBC1, CD86, CD4, LIME1, KLRK1	1.69	0.00319	0.0248	SLE_R.vs.HC.day0
DC surface signature (S5)	SIGLEC1, PDCD1LG2, CXCL16, SLAMF8, CCRL2, CLDN23, CD274, LRP11, SDC2, TMEM51, P2RY6, TMEM255A, GPR137B, AGPAT3, SUCNR1, LHFPL2, MFSD12, RAMP1, FPR3, PSEN2, LAMP2	1.76	0.00327	0.0248	SLE_R.vs.HC.day0
Activated (LPS) dendritic cell surface signature (S11)	IFI27, SIGLEC1, PDCD1LG2, IFI6, TMEM140, CD274, IL13RA1, SLC43A2, NINJ1	1.85	0.00379	0.0276	SLE_R.vs.HC.day0
PLK1 signaling events (M4.2)	CDC20, HJURP, TRIP13, PLK1, GINS2, NDC80, NUSAP1, MYBL2, KIF23, TUBG1, BUB1, TPX2	1.8	0.00547	0.0383	SLE_R.vs.HC.day0
cell movement, Adhesion & Platelet activation (M30)	PROS1, SEMA6A, PDGFA, TPM1, ALOX12, CD9	-1.72	0.0057	0.0384	SLE_R.vs.HC.day0
enriched in monocytes (II) (M11.0)	MYOF, LGALS2, CCR1, EPB41L3, SHTN1, SECTM1, NOD2, SORT1, CD36, IFI30, MAFB, KYNU, MS4A4A, CST3, MS4A6A, CLEC4E, LMO2, TLR2, ALDH1A1, TNS3, TYMP, IL13RA1, NCF1C, NLRP3, KLF4, FXYD6, FCGR1A, MTMR11, CD86, MS4A7, ASGR1, PLXNB2, CYBB, LY86, ALDH2, SLC31A2, PRKCD, TFEC, FCN1, CD33, SLC7A7, LYN, CYFIP1, TNFSF13, RIN2, FCER1G, PLAUR, CSF1R, CD1D, MPEG1, TNFAIP2, PDGFC, NCF1, CD163, FCGR1B, RASSF4, LILRB…	3	1.93e-24	3.52e-22	SLE_NR.vs.HC.day0
antiviral IFN signature (M75)	CXCL10, RSAD2, OAS3, IFIT1, SERPING1, OAS1, HERC5, C1QB, DDX60, IFIH1, DHX58, IRF7, PML, DDX58	2.67	3.13e-14	2.85e-12	SLE_NR.vs.HC.day0
type I interferon response (M127)	RSAD2, IFIT1, USP18, HERC5, DDX60, PLSCR1, IFIH1, IRF7, PARP9, STAT1, TAP1, IFITM1	2.43	2.6e-12	1.58e-10	SLE_NR.vs.HC.day0
enriched in activated dendritic cells (II) (M165)	IFI27, RSAD2, SIGLEC1, IFIT1, LAMP3, SERPING1, IFIT3, ATF3, HERC5, IFIT2, IFIH1, TNFAIP6, PARP9, MX2, HLX, DOCK4	2.64	2.34e-10	1.06e-08	SLE_NR.vs.HC.day0
Monocyte surface signature (S4)	CCR1, MARCO, CD36, MS4A6A, TLR2, FXYD6, ASGR1, S1PR3, BRI3, SLC46A2, CD33, PTGIR, SLC7A7, NRROS, SLC24A4, CD163, FCGR1B, LILRB2, TMEM121B, LTBR, AGTRAP, FPR2, C1orf162, ADGRD1, HCAR3, TNFRSF1B, KCNQ1, SIGLEC9, VSIR, PYCARD, KCNE3, FPR1, CCR2, LRP1, P2RY2, NFAM1, PLPPR2, ASGR2, SPNS1, MBOAT7, P2RX1	2.52	7.04e-10	2.56e-08	SLE_NR.vs.HC.day0
activated dendritic cells (M67)	RSAD2, C1QC, SERPING1, DDX60, C2, PLSCR1, IFIH1, IRF7, DDX58	2.31	2.67e-08	7.27e-07	SLE_NR.vs.HC.day0
innate antiviral response (M150)	RSAD2, OAS3, IFIT1, OAS1, OASL, PLSCR1, IRF7, EIF2AK2, TAP1, APOBEC3A, SP100	2.31	2.79e-08	7.27e-07	SLE_NR.vs.HC.day0
DC surface signature (S5)	SIGLEC1, TMEM255A, MSR1, TMEM158, CCRL2, FPR3, SUCNR1, CD274, CLDN23, TMEM51, LHFPL2, ATP1B2, PDCD1LG2, EMP1, SLAMF8, CD9, RAMP1, HLA-DQB1, P2RY6, AGPAT3, HLA-DQA1, ITPRIPL2, CD151	2.48	3.43e-08	7.79e-07	SLE_NR.vs.HC.day0
enriched in T cells (I) (M7.0)	CD28, GZMK, CD27, RORA, CD3G, CD6, KLRB1, TRAV20, SH2D1A, CD3D, BCL11B, NELL2, IL7R, EOMES, GATA3, GPR171, TRAT1, CD2, TRBC1, UBASH3A, CD96, CD3E, LAT, ICOS, CD247, TRAC, GZMA, PRKCQ, LCK, ZAP70, IL32, ITK, CD7, ITM2A, PRKCH, PTPRCAP, ETS1, GZMH, SIT1	-2.15	1.41e-07	2.84e-06	SLE_NR.vs.HC.day0
myeloid cell enriched receptors and transporters (M4.3)	MYOF, CCR1, MARCO, GPBAR1, SECTM1, MS4A14, SIGLEC16, MTMR11, CD86, ASGR1, SLC7A7, CD1D, MPEG1, SLC24A4, LRRC25, RNASE6, SLC2A6, KCTD12, LILRA1, SLC15A3, CD14, SIGLEC7	2.32	1.41e-06	2.56e-05	SLE_NR.vs.HC.day0
Resting dendritic cell surface signature (S10)	TMEM255A, CCRL2, SUCNR1, CLDN23, TMEM51, LHFPL2, EMP1, SLC27A3, SLAMF8, CD86, FZD1, CD9, HLA-DQB1, P2RY6, CSF1R, ITPRIPL2, CD151, TTYH3, PLXDC2, HLA-DMA, ENG, PSEN2	2.32	1.59e-06	2.63e-05	SLE_NR.vs.HC.day0
RIG-1 like receptor signaling (M68)	CXCL10, ISG15, IFIH1, DHX58, IRF7, DDX58, CXCL8	2.12	1.85e-06	2.8e-05	SLE_NR.vs.HC.day0
viral sensing & immunity; IRF2 targets network (II) (M111.1)	CXCL10, USP18, IFIT2, DDX58, ZBP1, BST2, TAP1, TNFSF13B, CASP1, PSMB8	2.14	9.13e-06	0.000128	SLE_NR.vs.HC.day0
cell cycle and transcription (M4.0)	MYOF, LGALS2, CCR1, EPB41L3, RMI2, SHTN1, SECTM1, NOD2, APOBEC3A, SORT1, CD36, IFI30, MAFB, KYNU, CST3, MS4A6A, CLEC4E, LMO2, IL1RN, TLR2, TNS3, TYMP, TOP2A, IL13RA1, NCF1C, KLF4, FXYD6, HMOX1, FCGR1A, MTMR11, CD86, ASGR1, PLXNB2, CYBB, LY86, ALDH2, SLC31A2, PRKCD, TFEC, FCN1, CD33, FAM72A, SLC7A7, TNFSF13, RIN2, FCER1G, PLAUR, CSF1R, CD1D, MPEG1, TNFAIP2, NCF1, CD163, FCGR1B, RASSF4, LILRB2, FGL…	1.69	1.43e-05	0.000186	SLE_NR.vs.HC.day0
viral sensing & immunity; IRF2 targets network (I) (M111.0)	USP18, IFI35, ZBP1, BST2, TAP1, KYNU, TNFSF13B, RIPK2, LY86, PSMB8, TLR7, CTSS, FES, CXCL16	2.16	2.11e-05	0.000256	SLE_NR.vs.HC.day0
enriched in monocytes (IV) (M118.0)	TNFSF13B, LY96, DUSP6, ARHGEF10L, CD68, LRRK2, LGALS3, VNN1, SLC24A4, LTBR, HLA-DMB, CTSS, EMILIN2, C1orf162, RNASE6, CARD9, HCAR3, TNFRSF1B, CXCR2, SAMHD1	2.13	2.91e-05	0.000331	SLE_NR.vs.HC.day0
Activated (LPS) dendritic cell surface signature (S11)	IFI27, SIGLEC1, IFI6, CD274, TMEM140, PDCD1LG2, TNFSF13B, ITGB8, IL13RA1, SLC31A2, TTYH2	2.15	5.18e-05	0.000555	SLE_NR.vs.HC.day0
T cell activation (I) (M7.1)	CD28, CD27, CAMK4, RORA, CD3G, CD5, CD3D, BCL11B, TCF7, IL7R, EOMES, GATA3, CD2, TRBC1, CD3E, ICOS, CD247, TRAC, SLAMF1, PRKCQ, LCK, ZAP70, ITK, CD7, KLRK1, PRKCH, DPP4, SIT1	-1.94	6.06e-05	0.000613	SLE_NR.vs.HC.day0
TLR and inflammatory signaling (M16)	FCGR1CP, LY96, TLR2, MYD88, FCGR1A, KCNJ15, FCGR1B, LILRB2, HSPA6, FPR2, TLR7, BST1, FES, FGR, CXCR2, SIGLEC9, TYROBP, PILRA, FPR1	2.2	6.54e-05	0.000626	SLE_NR.vs.HC.day0
complement and other receptors in DCs (M40)	C1QC, C1QB, C1QA, LY96, CD86, HLA-DQB1, HLA-DQA1	2.01	0.00011	0.000997	SLE_NR.vs.HC.day0
chemokine cluster (I) (M27.0)	CXCL10, CCL2, CXCL8	1.84	0.000254	0.0022	SLE_NR.vs.HC.day0
MHC-TLR7-TLR8 cluster (M146)	HLA-G, HLA-DRB1, HLA-DQB1, HLA-DQA1, HLA-DRA, HLA-DPA1, HLA-B, TLR7, HLA-DPB1, HLA-A, CD74, HLA-E, HLA-C, HLA-F, CD4	1.99	0.000428	0.00354	SLE_NR.vs.HC.day0
enriched in activated dendritic cells (I) (M119)	IL4I1, RGL1, IL1RN, SLAMF8, CD86, PRKCD, RIN2, PLXDC2	1.91	0.000578	0.00452	SLE_NR.vs.HC.day0
enriched in NK cells (I) (M7.2)	RORA, KLRB1, EOMES, CST7, STAT4, FGFBP2, CD96, CD247, GZMA, PRKCQ, HOPX, ZAP70, TGFBR3, ITK, KLRK1, ARL4C, FASLG, PRKCH, ADGRG1, GZMH, MYBL1, PTGDR, S1PR5, PLEKHF1, SH2D2A	-1.83	0.000597	0.00452	SLE_NR.vs.HC.day0
T cell differentiation (Th2) (M19)	CD28, GZMK, CD3G, GATA3, GPR171, TRAT1, UBASH3A, LAT, PKIA, LCK, IL32, ITM2A, DPP4, SIT1	-1.79	0.00069	0.00502	SLE_NR.vs.HC.day0
AP-1 transcription factor network (M20)	CCL2, ATF3, CXCL8, FOSL1, EGR1	1.92	0.000751	0.00526	SLE_NR.vs.HC.day0
enriched in antigen presentation (III) (M95.1)	ICAM1, HLA-DRB5, HLA-DRB1, HLA-DRA, HLA-DMB, PLEK, HLA-DMA, CD53	1.87	0.00132	0.00888	SLE_NR.vs.HC.day0
complement activation (I) (M112.0)	C1QC, SERPING1, C1QB, C2, C1QA, C3AR1	1.85	0.00142	0.00926	SLE_NR.vs.HC.day0
innate activation by cytosolic DNA sensing (M13)	CXCL10, IRF7, DDX58, ZBP1, AIM2, NFKBIA	1.84	0.00194	0.0121	SLE_NR.vs.HC.day0
transmembrane transport (I) (M87)	ATP1B2, CD36, TLR2, NLRP3, HMOX1, SLC31A2, SLC7A7, VDR, SLC15A3, HK3	1.85	0.00199	0.0121	SLE_NR.vs.HC.day0
immune activation - generic cluster (M37.0)	TNFAIP6, CEACAM1, JUP, GPBAR1, RGL1, MS4A3, LY96, TENT5A, MS4A4A, TCN1, C3AR1, ALDH1A1, STX11, DUSP6, ARHGEF10L, DHCR24, NLRP3, MS4A7, SMCO4, KCNJ15, LYN, CYFIP1, CD9, LRRK2, LGALS3, VNN1, PDGFC, SLC24A4, NAV1, HLA-DRA, GAS2L1, GPR84, LILRA5, FPR2, TLR7, ANXA5, CTSS, BST1, IGFBP7, EMILIN2, PLXDC2, CD300C, ADAP2, RNASE6, KNSTRN, BTK, MGST1, ENG, OSCAR, HCAR3, CXCR2, SAMHD1, SIGLEC9, B3GNT5, UPP1, …	1.45	0.00206	0.0121	SLE_NR.vs.HC.day0
regulation of signal transduction (M3)	JUP, CCR1, NOD2, RGL1, IL1RN, TLR2, KLF4, HMOX1, PLXNB2, PRKCD, LYN, CSF1R, TIMP2, WLS, ADAP2, TIAM2, ENG, FPR1, LRP1	1.88	0.00242	0.0133	SLE_NR.vs.HC.day0
plasma cells, immunoglobulins (M156.1)	TNFRSF17, IGHV3-48, IGHA1, CD27, IGHG1, IGKV1-5, IGKV4-1, IGKC, MZB1, IGLV1-44, TXNDC5, IGLV2-23	-1.73	0.00243	0.0133	SLE_NR.vs.HC.day0
enriched in antigen presentation (II) (M95.0)	HLA-DRB5, HLA-DRB1, IRF8, FGL2, HLA-DRA, SELL, PLEK, HLA-DPB1, HLA-DMA, CD53, SLA	1.87	0.00249	0.0133	SLE_NR.vs.HC.day0
T cell activation (II) (M7.3)	CD3G, CD3D, GPR171, STAT4, TRAT1, CD3E, ICOS, CD247, GZMA, SLAMF1, CXCR3, LCK, ZAP70, ITK, PTPN7, PTPRCAP	-1.74	0.00331	0.0172	SLE_NR.vs.HC.day0
cell cycle (I) (M4.1)	SUV39H2, CENPM, NCAPH, CENPU, CCNB2, CENPS, RRM2, CENPH, BRIP1, CDC6, DLGAP5, CCNA2, UHRF1, TIMELESS, RAD51, FANCI, CDCA5, CDCA3, DTL, KNTC1, MCM2, BUB1, MCM5, GINS2, KIF23, RFC3, MYBL2, MCM6, ZWINT, ZWILCH	-1.58	0.00424	0.0215	SLE_NR.vs.HC.day0
enriched in monocytes (surface) (M118.1)	TNFSF13B, S1PR3, SLC24A4, LTBR, HLA-DMB, C1orf162, TNFRSF1B, NFAM1, MCTP1, SLC16A3, CD4	1.75	0.00453	0.0223	SLE_NR.vs.HC.day0
cell junction (GO) (M4.13)	EPB41L3, IFI30, TNS3, PRKCD, CTNNA1, FES, KCTD12, HCK	1.76	0.00599	0.0281	SLE_NR.vs.HC.day0
T cell surface signature (S0)	CD28, CXCR6, CD3G, CD6, CCDC167, GPR171, CD2, SLC37A3, CD3E, ICOS, SLC38A1, ITM2A, CLEC2D, PTPRCAP, SIT1, CD320, TMEM263	-1.71	0.00601	0.0281	SLE_NR.vs.HC.day0
RA, WNT, CSF receptors network (monocyte) (M23)	CXCL8, FZD2, FZD1, CSF1R, RARA, CEBPA, SPI1, FOS	1.74	0.00627	0.0285	SLE_NR.vs.HC.day0
enriched in antigen presentation (I) (M71)	HMOX1, HLA-DRB1, HLA-DQB1, HLA-DQA1, PLAUR, HLA-DRA, HLA-DPA1, HLA-DPB1, CD74	1.77	0.00699	0.031	SLE_NR.vs.HC.day0
T cell differentiation via ITK and PKC (M18)	SH2D1A, SPOCK2, PRKCQ, ITK, ITM2A, ABLIM1, FASLG, PRKCH, ETS1	-1.64	0.00776	0.0336	SLE_NR.vs.HC.day0
inflammasome receptors and signaling (M53)	NOD2, RIPK2, NLRP3, NFKBIA, CARD9	1.71	0.00809	0.0339	SLE_NR.vs.HC.day0
enriched in monocytes (III) (M73)	CCR1, DUSP6, TFEC, RIN2, TIMP2, PLXDC2, HCAR3, FOS	1.73	0.00821	0.0339	SLE_NR.vs.HC.day0
enriched in monocytes (I) (M4.15)	EPB41L3, DPYSL2, SLC31A2, TNFSF13, LGALS3, LGALS1, FES, HCK	1.72	0.00891	0.036	SLE_NR.vs.HC.day0
antigen presentation (lipids and proteins) (M28)	CD36, HLA-DRB1, CD1D, HLA-DRA	1.66	0.0104	0.0399	SLE_NR.vs.HC.day0
plasma cells & B cells, immunoglobulins (M156.0)	TNFRSF17, JCHAIN, IGHG1, IGKV4-1, IGKC, MZB1, IGLV1-44, GNG7, CD52, IGLV2-23	-1.63	0.0104	0.0399	SLE_NR.vs.HC.day0
antigen processing and presentation (M200)	CD1D, HLA-DPA1, HLA-DMB, HLA-DPB1, HLA-DMA	1.66	0.0109	0.0399	SLE_NR.vs.HC.day0
CCR1, 7 and cell signaling (M59)	CCR1, DUSP6, CISH, TIMP2, TRIB1, SOCS2	1.71	0.011	0.0399	SLE_NR.vs.HC.day0
lysosomal/endosomal proteins (M139)	SORT1, NPC2, CD68, PSAP, CTSS, CTSH, CTSD	1.7	0.011	0.0399	SLE_NR.vs.HC.day0
enriched in activated dendritic cells/monocytes (M64)	CXCL8, IL1RN, IL13RA1, SLC31A2, TNFAIP2, NINJ1, SLC15A3, MARCKS, DRAM1, IL1B, SOD2, ANPEP, CXCL1	1.64	0.0112	0.0399	SLE_NR.vs.HC.day0
enriched in monocytes (II) (M11.0)	LGALS2, MYOF, NLRP3, EPB41L3, KYNU, SHTN1, MS4A6A, NOD2, TFEC, CYBB, CD36, SORT1, LMO2, MGST1, CD86, TNS3, FGL2, ASGR1, ALDH1A1, TNFAIP2, CPVL, MS4A4A, FXYD6, MS4A7, GAS2L1, NCF1, PLXNB2, KLF4, CYFIP1, RIN2, CCR1, MAFB, IFI30, TLR2, BTK, MPEG1, SLC7A7, VNN3, SLC31A2, ALDH2, SGK1, CPPED1, LRP1, LY86, RASSF4, ADAP2, CST3, APOBR, KCTD12, MNDA, LYN, CLEC4E, CLEC7A, PRAM1, TYMP, FCN1, MTMR11, IL13RA1,…	2.17	3.06e-09	4.42e-07	SLE_NR.vs.SLE_R.day0
enriched in T cells (I) (M7.0)	GZMH, CD27, CD28, CD3D, CD6, KLRB1, TRAV20, CD3E, EOMES, CD2, TRBC1, SH2D1A, GZMK, GZMA, TRAC, CD7, UBASH3A, PRF1, IL32, PTPRCAP, LAT, CD3G, CD247, BCL11B, GATA3, RORA, LCK, CD96, SIT1, ZAP70, PRKCQ, PRKCH, ICOS, ITK, NELL2	-2.24	4.86e-09	4.42e-07	SLE_NR.vs.SLE_R.day0
antiviral IFN signature (M75)	CXCL10, RSAD2, IFIT1, OAS3, DDX60, SERPING1, HERC5, IFIH1, OAS1, DHX58, DDX58, IRF7, PML, C1QB	2.27	4.23e-08	2.57e-06	SLE_NR.vs.SLE_R.day0
enriched in activated dendritic cells (II) (M165)	IFI27, RSAD2, IFIT1, IFIT3, SIGLEC1, SERPING1, HERC5, IFIH1, IFIT2, ATF3, PRKAR2B, TNFAIP6, PARP9, MX2, MGST1, PRRG4, LAMP3, BCL2A1, DOCK4	2.3	1.94e-07	8.83e-06	SLE_NR.vs.SLE_R.day0
plasma cells, immunoglobulins (M156.1)	TNFRSF17, IGHG1, IGHA1, IGHV3-48, IGKV1-5, IGKV4-1, IGLV1-44, CD27, MZB1, IGLV2-23, IGKC, TXNDC5	-2.07	3.8e-07	1.38e-05	SLE_NR.vs.SLE_R.day0
T cell activation (I) (M7.1)	CD27, CD28, CD3D, CD5, CD3E, EOMES, CD2, TRBC1, TRAC, TCF7, CD7, CD3G, CD247, BCL11B, GATA3, KLRK1, CAMK4, RORA, LCK, SIT1, ZAP70, PRKCQ, SLAMF7, PRKCH, ICOS, ITK, SLAMF1, PTPN22	-2.14	6.8e-07	2.06e-05	SLE_NR.vs.SLE_R.day0
enriched in NK cells (I) (M7.2)	GZMH, CST7, FGFBP2, FASLG, PLEKHF1, KLRB1, PTGDR, SH2D2A, EOMES, ADGRG1, S1PR5, GZMA, PRF1, TBX21, STAT4, HOPX, CD247, KLRK1, RORA, CD96, ZAP70, KLRD1, PRKCQ, SLAMF7, PRKCH, ITK, TGFBR3, IL2RB	-2.09	2.2e-06	5.72e-05	SLE_NR.vs.SLE_R.day0
DC surface signature (S5)	MSR1, SIGLEC1, TMEM255A, TMEM158, ATP1B2, FPR3, CD9, SUCNR1, EMP1, ITPRIPL2, LHFPL2, TMEM51, CCRL2, CD274, HLA-DQB1, TFRC, CLDN23, HLA-DQA1, CD151, PRRG4	2.12	5.53e-06	0.000125	SLE_NR.vs.SLE_R.day0
type I interferon response (M127)	RSAD2, IFIT1, DDX60, HERC5, IFIH1, USP18, PLSCR1, STAT1, PARP9, IRF7, TAP1	2.06	6.16e-06	0.000125	SLE_NR.vs.SLE_R.day0
RIG-1 like receptor signaling (M68)	CXCL10, CXCL8, ISG15, IFIH1, DHX58, DDX58, IRF7	1.93	4.37e-05	0.000795	SLE_NR.vs.SLE_R.day0
innate antiviral response (M150)	RSAD2, IFIT1, OAS3, OASL, OAS1, PLSCR1, EIF2AK2, IRF7, APOBEC3A, SP100, TAP1	2.01	5.02e-05	0.00083	SLE_NR.vs.SLE_R.day0
Monocyte surface signature (S4)	MS4A6A, S1PR3, MARCO, CD36, CCR2, SLC24A4, ASGR1, PTGIR, FXYD6, SLC46A2, CCR1, TLR2, SLC7A7, P2RX1, LRP1, NRROS, TLR1, MCTP1, CD163, KCNE3, KCNQ1, LTBR, SIGLEC9, MFSD1, PTPRE, CD33, BRI3, TMEM121B, LILRB2, ANO10, TMEM71, ADGRD1, TNFRSF1B, FPR2	1.81	0.000245	0.00372	SLE_NR.vs.SLE_R.day0
plasma cells & B cells, immunoglobulins (M156.0)	TNFRSF17, IGHG1, JCHAIN, IGKV4-1, IGLV1-44, MZB1, IGLV2-23, IGKC, CD52, GNG7	-1.87	0.000297	0.00411	SLE_NR.vs.SLE_R.day0
Resting dendritic cell surface signature (S10)	TMEM255A, CD9, SUCNR1, EMP1, ITPRIPL2, LHFPL2, TMEM51, CCRL2, HLA-DQB1, CLDN23, CD86, FZD1, CD151, CD1C, SLC27A3, TTYH3, SPINT2, ENG, MFSD1, P2RY6, CSF1R, HLA-DMA, PSEN2, PTGFRN, PLD3	1.94	0.000327	0.00411	SLE_NR.vs.SLE_R.day0
activated dendritic cells (M67)	RSAD2, DDX60, SERPING1, IFIH1, DDX58, PLSCR1, C2, IRF7, C1QC	1.92	0.000338	0.00411	SLE_NR.vs.SLE_R.day0
immune activation - generic cluster (M37.0)	MS4A3, ESCO2, PSD3, LRP12, VNN1, PRKAR2B, CEACAM1, TNFAIP6, CD9, NLRP3, JUP, TCN1, PRTFDC1, DIPK1B, TENT5A, RGL1, RNASE3, LY96, TLR7, B3GNT5, NAV1, MGST1, CORO2A, SLC24A4, SCD, LRRK2, DUSP6, KNSTRN, LGALS3, PRRG4, RBBP8, ALDH1A1, SAMHD1, CTSS, C3AR1, STX11, MS4A4A, MS4A7, GAS2L1, ARHGEF10L, SLC19A2, CYFIP1, BARD1, SVIL, BTK, DHCR24, OTULINL, SGK1, LRP1, CHI3L1, SMCO4, HLA-DRA, ADAP2, ANXA5, TSPAN…	1.59	0.000484	0.0055	SLE_NR.vs.SLE_R.day0
complement and other receptors in DCs (M40)	C1QC, LY96, C1QB, HLA-DQB1, HLA-DQA1, CD86, C1QA	1.82	0.000656	0.00703	SLE_NR.vs.SLE_R.day0
cell cycle (I) (M4.1)	SUV39H2, CENPM, RRM2, NCAPH, CDC20, CDC6, CDCA3, BRIP1, HJURP, TRIP13, GINS2, CDC45, PLK1, KIF2C, UBE2C, CENPU, MCM2, BUB1, KIF23, DLGAP5, CDT1, UHRF1, CCNA2, MYBL2, CCNB2, CDCA5, PTTG1, AURKB, KIFC1, NUSAP1, ZWINT, RAD51, RFC3, MCM5	-1.72	0.000698	0.00706	SLE_NR.vs.SLE_R.day0
T cell activation (II) (M7.3)	CD3D, CXCR3, CD3E, GZMA, PTPRCAP, STAT4, CD3G, CD247, LCK, ZAP70, PTPN7, SLAMF7, ICOS, ITK, SLAMF1	-1.83	0.000952	0.00911	SLE_NR.vs.SLE_R.day0
viral sensing & immunity; IRF2 targets network (II) (M111.1)	CXCL10, USP18, IFIT2, DDX58, TNFSF13B, ZBP1, BST2, TAP1	1.86	0.00107	0.00973	SLE_NR.vs.SLE_R.day0
enriched in monocytes (IV) (M118.0)	VNN1, TNFSF13B, LY96, SLC24A4, LRRK2, DUSP6, LGALS3, SAMHD1, CTSS, ARHGEF10L, CARD9, EMILIN2, FGD4, TLR1, CD68, HHEX, HLA-DMB, PTGS2, LTBR	1.79	0.00122	0.0106	SLE_NR.vs.SLE_R.day0
PLK1 signaling events (M4.2)	CDC20, HJURP, TRIP13, GINS2, PLK1, CENPU, BUB1, KIF23, MYBL2, NUSAP1, ASF1B, TPX2	-1.79	0.00209	0.0173	SLE_NR.vs.SLE_R.day0
extracellular matrix, collagen (M210)	TGFB1I1, SFRP2, COL8A2, C1QA	1.74	0.00273	0.0216	SLE_NR.vs.SLE_R.day0
viral sensing & immunity; IRF2 targets network (I) (M111.0)	USP18, KYNU, IFI35, TNFSF13B, ZBP1, TLR7, RIPK2, BST2, TAP1, CTSS, LY86	1.76	0.00358	0.0266	SLE_NR.vs.SLE_R.day0
myeloid cell enriched receptors and transporters (M4.3)	MYOF, MARCO, CD86, SLC24A4, ASGR1, SIGLEC16, CCR1, MPEG1, SLC7A7, KCTD12, MTMR11, GPBAR1, MS4A14, CD1D, SIGLEC7	1.77	0.00366	0.0266	SLE_NR.vs.SLE_R.day0
double positive thymocytes (M126)	CD3E, SH2D1A, UBASH3A, APBB1, LAT, BCL11B	-1.74	0.00388	0.0272	SLE_NR.vs.SLE_R.day0
enriched in NK cells (II) (M61.0)	KLRB1, ADGRG1, S1PR5, CD7, CD247, KLRK1, CD96, TGFBR3, IL2RB	-1.72	0.0041	0.0277	SLE_NR.vs.SLE_R.day0
T cell surface signature (S0)	CXCR6, CD28, CCDC167, CD6, CD3E, CD2, PTPRCAP, CD3G, CD320, SIT1, ICOS	-1.73	0.00509	0.0331	SLE_NR.vs.SLE_R.day0
platelet activation - actin binding (M196)	PROS1, ABLIM3, TPM1, LGALSL	1.65	0.00574	0.036	SLE_NR.vs.SLE_R.day0
T cell differentiation (Th2) (M19)	CD28, GZMK, UBASH3A, IL32, LAT, CD3G, GATA3, LCK, SIT1	-1.69	0.0069	0.0419	SLE_NR.vs.SLE_R.day0
cell cycle and transcription (M4.0)	TRIP13, NCAPH, CDC20, AURKB, CDC6, KIF2C, CCNB1, ORC1, SECTM1, RRM2, FCGR1A, FOXM1, PLK1, CCNA2, SHCBP1, CDCA5, TOP2A, TYMS, TROAP, UBE2C, TK1, CDT1, CENPM, BIRC5, MYBL2, HMOX1, PLAUR, NCF1C, BUB1, UBE2S, DTL, KIFC1, CD14, BRCA1, CDC45, CCNB2, CFP, TNS3, DLGAP5, SLC15A3, PILRA, CST3, GRN, MCM2, FCN1, TYMP, EPB41L3, TIMP2, TGFBI, CDCA7, SPC24, TPX2, LILRA2, ZWINT, SERPINA1, FANCI, MAFB, SPI1, MTFR…	2.23	1.61e-10	2.92e-08	SLE_R.vs.HC.day1or2
cell cycle (I) (M4.1)	TRIP13, NCAPH, CDC20, AURKB, CDC6, KIF2C, CCNB1, RRM2, FOXM1, PLK1, CCNA2, CDCA5, TOP2A, TYMS, UBE2C, CDT1, CENPM, BIRC5, MYBL2, BUB1, UBE2S, DTL, KIFC1, BRCA1, CDC45, CCNB2, DLGAP5, MCM2, SPC24, TPX2, ZWINT, FANCI, MCM5, MKI67	2.36	2.68e-08	2.44e-06	SLE_R.vs.HC.day1or2
plasma cells, immunoglobulins (M156.1)	IGHG1, IGHA1, IGLV1-44, IGLV2-23, IGKV1-5, IGKV4-1, IGKC, MZB1, IGHV3-48, TXNDC5, CD27	2.39	8.64e-08	5.24e-06	SLE_R.vs.HC.day1or2
mitotic cell cycle (M4.7)	CCNB1, FOXM1, PLK1, CCNA2, SHCBP1, PKMYT1, CDT1, CCNB2	2.13	3.15e-05	0.00143	SLE_R.vs.HC.day1or2
plasma cells & B cells, immunoglobulins (M156.0)	IGHG1, IGLV1-44, IGLV2-23, IGKV4-1, IGKC, MZB1, JCHAIN	2.12	8.1e-05	0.00295	SLE_R.vs.HC.day1or2
enriched in monocytes (II) (M11.0)	SECTM1, FCGR1A, PLAUR, NCF1C, CD14, CFP, TNS3, SLC15A3, PILRA, CST3, GRN, FCN1, PRAM1, TYMP, EPB41L3, TIMP2, TGFBI, LILRA2, SERPINA1, MAFB, SPI1, IFI30, CD163, NLRP3, TNFAIP2, CDA, SORT1, CD33, TNFSF13, SIGLEC7, PRKCD, CSF1R, MYOF, FCGRT, S100A11, TYROBP, LILRB2, FCGR1B, GAS2L1, LILRA5, CYFIP1, ALDH1A1, CTSH, FCER1G, CEBPA, HCK, LRP1, FXYD6, BST1, HK3, ALDH2, CD93, KLF4, ASGR1, FBP1, MPEG1, FPR1,…	1.76	9.92e-05	0.00299	SLE_R.vs.HC.day1or2
antiviral IFN signature (M75)	SERPING1, CXCL10, PML, C1QB, IRF7, OAS1, CARD9, RSAD2, OAS3, BCL3, RARA	2.11	0.000115	0.00299	SLE_R.vs.HC.day1or2
activated dendritic cells (M67)	SERPING1, C1QC, C2, IGKC, IRF7, RSAD2, PLSCR1, CD38	1.99	0.000461	0.0105	SLE_R.vs.HC.day1or2
cell cycle (III) (M103)	CDC20, CDC6, CCNB1, PLK1, CCNA2, PKMYT1, CDKN1A, BUB1, CDC45, CCNB2, MCM2	2.09	0.000526	0.0106	SLE_R.vs.HC.day1or2
transcription regulation in cell development (M49)	TRIP13, CDC20, CCNB1, TYMS, BRCA1, TIMP2	2.02	0.00073	0.0121	SLE_R.vs.HC.day1or2
cell cycle (II) (M4.10)	CCNB1, RRM2, PERP, DTL, BRCA1, CCNB2	1.98	0.000732	0.0121	SLE_R.vs.HC.day1or2
myeloid cell enriched receptors and transporters (M4.3)	SECTM1, MARCO, GPBAR1, SIGLEC16, CD14, SLC15A3, RNASE6, LRRC25, SIGLEC7, MYOF, MS4A14, SLC2A6, ASGR1, MPEG1, SLC7A7, LILRA1, SULF2, CD1D, CD86, CCR1	1.94	0.00109	0.0166	SLE_R.vs.HC.day1or2
platelet activation (I) (M32.0)	NUCB1, TGFB1, CCDC22, PPP1CA, PPP2R1A, NR1H2, GNB2, GNAI2, POR, APEH, TLN1, ZYX	1.86	0.00317	0.0443	SLE_R.vs.HC.day1or2
enriched in monocytes (II) (M11.0)	CLEC4E, QPCT, CDA, VNN3, RBP7, HSPA6, PLAUR, FPR2, LILRA5, FPR1, AQP9, VNN2, SECTM1, BST1, NLRP12, TREM1, NCF1C, TIMP2, PILRA, GAS2L1, APOBR, LAT2, CD14, S100A11, SGK1, LGALS2, C5AR1, FXYD6, LILRA2, NOD2, RBM47, KCNE3, MEGF9, CCR1, MNDA, TLR2, FCGR1B, PLXDC2, SPI1, LMO2, PLBD1, PRAM1, LYN, RNF130, IFNGR2, TYROBP, PRKCD, CSF3R, CFP, IL13RA1, SLC15A3, ANPEP, GLT1D1, SERPINA1, SIGLEC9, FCGRT, NCF1, …	2.62	2.84e-17	5.17e-15	SLE_NR.vs.HC.day1or2
immune activation - generic cluster (M37.0)	G0S2, TNFAIP6, CA4, LY96, CEACAM1, CLEC4D, HCAR3, PRRG4, KCNJ15, PROK2, ROPN1L, QPCT, CDA, CXCL1, VNN1, LRRC4, MMP9, PTGS2, CMTM2, RBP7, CYP4F3, MYO7B, CHI3L1, ORM1, FPR2, B3GNT5, ADGRG3, LILRA5, RNASE6, PRTFDC1, AQP9, VNN2, BASP1, BST1, TREM1, JUP, FGD4, DIPK1B, CXCR2, ACSL1, GAS2L1, APOBR, IL1R2, LAT2, TCN1, HAL, BCL6, SGK1, LRRK2, CDK14, KCNE3, CREB5, MEGF9, LIN7A, MANSC1, HMGB2, PLXDC2, ACTN1…	2.43	1.73e-14	1.57e-12	SLE_NR.vs.HC.day1or2
enriched in neutrophils (I) (M37.1)	G0S2, HCAR3, KCNJ15, PROK2, CDA, VNN3, LRRC4, CMTM2, CYP4F3, CHI3L1, ORM1, FPR2, MME, ADGRG3, FPR1, CXCR1, VNN2, BASP1, NLRP12, TREM1, FFAR2, ALPL, ST6GALNAC2, TNFRSF10C, KRT23, MXD1, C5AR1, CREB5, LIN7A, DGAT2, MANSC1	2.67	3.8e-12	2.31e-10	SLE_NR.vs.HC.day1or2
enriched in activated dendritic cells (II) (M165)	IFI27, TNFAIP6, BCL2A1, SERPING1, PRRG4, RSAD2, LAMP3, ATF3, IFIT3, HLX, IFIT1, DOCK4, HERC5, RBM47, IFIH1, IFIT2, MX2, PRKAR2B, IFNGR2	2.5	1.07e-09	4.85e-08	SLE_NR.vs.HC.day1or2
Monocyte surface signature (S4)	HCAR3, FPR2, FPR1, VNN2, TMEM121B, BRI3, TREM1, PLPPR2, AGTRAP, SLC16A3, IL1R2, MBOAT7, C5AR1, FXYD6, KCNE3, CCR1, TLR2, FCGR1B, PTPRE, NFAM1, TLR1, VSIR, S1PR3, CSF3R, PYCARD, TNFRSF1B, SLC24A4, SIGLEC9, FCGRT, MGAM, TMEM71, ADGRD1, LTBR, SLC11A1, P2RX1, LILRB2, STEAP4, CD93, IL6R, PTAFR, CD163, PTGIR	2.37	1.06e-08	3.86e-07	SLE_NR.vs.HC.day1or2
enriched in T cells (I) (M7.0)	TRAV20, CD28, CD6, ICOS, RORA, GATA3, BCL11B, ITK, GPR171, CD3E, CD3G, CD27, RASGRP1, TRAT1, CD2, GZMK, IL7R, PRKCQ, CD96, TRAC, GZMH, ZAP70, KLRB1, UBASH3A, NELL2, IL32, ITM2A, PRKCH, ETS1, EOMES, TRBC1, CD3D, GZMA, TIGIT, LCK, GIMAP6, LAT, CD247, SH2D1A, SIT1	-2.34	4.78e-08	1.45e-06	SLE_NR.vs.HC.day1or2
antiviral IFN signature (M75)	SERPING1, RSAD2, DDX60, IRF7, CXCL10, IFIT1, OAS3, OAS1, IL1B, DDX58, BCL3, PML, HERC5, RARA, IFIH1, C1QB	2.29	3.97e-07	1.03e-05	SLE_NR.vs.HC.day1or2
TLR and inflammatory signaling (M16)	LY96, KCNJ15, PADI4, HSPA6, FPR2, FPR1, AQP9, BST1, KCNJ2, CXCR2, PILRA, APOBR, C5AR1, TLR2, FCGR1B, TLR1, TYROBP, CSF3R, ANPEP, SIGLEC9, FCGR1CP, MGAM, NCF4, MYD88, LILRB2	2.26	2.09e-06	4.76e-05	SLE_NR.vs.HC.day1or2
enriched in monocytes (IV) (M118.0)	LY96, HCAR3, VNN1, PADI4, PTGS2, TNFSF13B, RNASE6, FGD4, CXCR2, ACSL1, IL1R2, HAL, BCL6, LRRK2, TLR1, DOK3, LGALS3, TNFRSF1B, SLC24A4, MGAM, LTBR, F5, STEAP4, DOCK5, PGD	2.22	3.15e-06	6.38e-05	SLE_NR.vs.HC.day1or2
T cell activation (I) (M7.1)	CD28, TCF7, DPP4, ICOS, CD5, RORA, GATA3, BCL11B, ITK, THEMIS, CD3E, CD3G, CD27, RASGRP1, CD2, KLRK1, IL7R, PRKCQ, SLAMF1, TRAC, ZAP70, PRKCH, CAMK4, PTPN22, EOMES, TRBC1, CD3D, TIGIT, LCK, CD247, SIT1	-2.18	5.18e-06	9.42e-05	SLE_NR.vs.HC.day1or2
cell cycle and growth arrest (M31)	CXCL8, GADD45B, DUSP1, PPP1R15A, IL1B, JUNB, RARA	1.91	5.58e-05	0.000923	SLE_NR.vs.HC.day1or2
enriched in activated dendritic cells/monocytes (M64)	G0S2, CXCL8, CXCL1, NINJ1, BASP1, IL1B, MARCKS, IL1RN, DRAM1, SOD2, IL13RA1, SLC15A3, ANPEP, NIBAN1, TNFAIP2	2.06	8.61e-05	0.00131	SLE_NR.vs.HC.day1or2
type I interferon response (M127)	RSAD2, DDX60, PLSCR1, IRF7, USP18, IFIT1, IFITM1, HERC5, IFIH1, TAP1, PARP9	2.01	0.000119	0.00165	SLE_NR.vs.HC.day1or2
recruitment of neutrophils (M132)	HCAR3, PROK2, FPR2, FPR1, CXCR1, FFAR2, C5AR1	1.9	0.000127	0.00165	SLE_NR.vs.HC.day1or2
activated dendritic cells (M67)	SERPING1, RSAD2, DDX60, PLSCR1, IRF7, DDX58, IFIH1, C1QC, CD38, C2	1.94	0.000242	0.00293	SLE_NR.vs.HC.day1or2
AP-1 transcription factor network (M20)	CXCL8, ATF3, MMP9, FOS, JUNB, JUN, FOSL2, CCL2	1.88	0.000612	0.00697	SLE_NR.vs.HC.day1or2
T cell surface signature (S0)	CD28, TMEM263, CXCR6, CD6, ICOS, CLEC2D, SLC38A1, GPR171, CD3E, CD3G, CD2, CCDC167, CD320, ITM2A	-1.96	0.000676	0.00724	SLE_NR.vs.HC.day1or2
chemokines and inflammatory molecules in myeloid cells (M86.0)	G0S2, TNFAIP6, BCL2A1, CXCL1, DUSP1, IL1B	1.88	0.000741	0.00724	SLE_NR.vs.HC.day1or2
RA, WNT, CSF receptors network (monocyte) (M23)	CXCL8, PTGS2, FOS, RARA, SPI1, CSF3R	1.87	0.000756	0.00724	SLE_NR.vs.HC.day1or2
regulation of signal transduction (M3)	FPR1, JUP, FGD4, WLS, TIMP2, BCL6, IL1RN, C5AR1, NOD2, CDK14, CCR1, TLR2, LYN, PRKCD, SULF2	1.9	0.000951	0.00866	SLE_NR.vs.HC.day1or2
RIG-1 like receptor signaling (M68)	CXCL8, ISG15, IRF7, CXCL10, DDX58, IFIH1, DHX58, NFKBIA	1.83	0.00118	0.0103	SLE_NR.vs.HC.day1or2
plasma cells, immunoglobulins (M156.1)	IGHG1, IGHA1, TXNDC5, TNFRSF17, MZB1, CD27, IGKV4-1, IGKV1-5	-1.87	0.00127	0.0105	SLE_NR.vs.HC.day1or2
innate activation by cytosolic DNA sensing (M13)	IRF7, CXCL10, AIM2, ZBP1, IL1B, DDX58, PYCARD, NFKBIA	1.82	0.00156	0.0122	SLE_NR.vs.HC.day1or2
viral sensing & immunity; IRF2 targets network (II) (M111.1)	TNFSF13B, USP18, CXCL10, ZBP1, DDX58, IFIT2, TAP1, BST2, CASP1, PSMB8, PSMB10	1.83	0.0016	0.0122	SLE_NR.vs.HC.day1or2
cell adhesion (M51)	CXCL8, GP9, IL1B, ALOX12, NID2, TPM1	1.76	0.00174	0.0127	SLE_NR.vs.HC.day1or2
innate antiviral response (M150)	RSAD2, OASL, PLSCR1, IRF7, IFIT1, OAS3, OAS1, TAP1, APOBEC3A, EIF2AK2, SP100	1.81	0.00196	0.0134	SLE_NR.vs.HC.day1or2
Activated (LPS) dendritic cell surface signature (S11)	IFI27, PRRG4, TMEM140, TGFA, TNFSF13B, NINJ1, ELOVL7, IFI6, SLC43A2, TMCC3, CD58, IL13RA1, LAMP2, ANTXR2, CD274	1.83	0.00199	0.0134	SLE_NR.vs.HC.day1or2
T cell differentiation (Th2) (M19)	CD28, DPP4, GATA3, GPR171, CD3G, TRAT1, PKIA, GZMK, UBASH3A, IL32, ITM2A, LCK, LAT, SIT1	-1.83	0.00312	0.0203	SLE_NR.vs.HC.day1or2
enriched in monocytes (III) (M73)	HCAR3, FOS, TIMP2, BCL6, CCR1, PLXDC2, RIN2	1.76	0.00338	0.0212	SLE_NR.vs.HC.day1or2
signaling in T cells (I) (M35.0)	ATF3, FOS, JUNB, JUN	1.75	0.00366	0.0222	SLE_NR.vs.HC.day1or2
proinflammatory cytokines and chemokines (M29)	CXCL8, CCRL2, IL1B, C3	1.69	0.00503	0.029	SLE_NR.vs.HC.day1or2
viral sensing & immunity; IRF2 targets network (I) (M111.0)	TNFSF13B, USP18, IFI35, ZBP1, TAP1, BST2, CXCL16, KYNU, PSMB8, LY86, FES, CTSS	1.73	0.00518	0.029	SLE_NR.vs.HC.day1or2
DC surface signature (S5)	PTGFRN, TMEM255A, ATP1B2, TMEM158, PRRG4, SUCNR1, TGFA, CCRL2, LHFPL2, MSR1, CXCL16, CD58, CD151, SLC6A6, LAMP2, HLA-DQB1, TSPAN33	1.66	0.00533	0.029	SLE_NR.vs.HC.day1or2
cell cycle and transcription (M4.0)	CLEC4E, PADI4, HSPA6, CENPS, PLAUR, RMI2, FPR1, KIF23, SECTM1, NLRP12, TOP2A, NCF1C, MTFR2, TIMP2, PILRA, CD14, SPC24, S100A11, MARCKS, IL1RN, LGALS2, C5AR1, FXYD6, LILRA2, NOD2, RBM47, CCR1, MNDA, TLR2, NCAPH, FCGR1B, SPI1, NDC80, LMO2, PLBD1, RNF130, TYROBP, PRKCD, CSF3R, CDCA3, CFP, KIF2C, IL13RA1, UBE2C, SLC15A3, GLT1D1, SERPINA1, FCGRT, NCF1, TNS3, GCA, HCK, KYNU, BRCA1, SLC11A1, CCNA2, GRN,…	1.46	0.00542	0.029	SLE_NR.vs.HC.day1or2
enriched in neutrophils (II) (M163)	HSPA6, BTNL8, FRAT2, MBOAT7, TYROBP, ARAP3, BEST1, ARHGEF40, TSPAN2	1.72	0.00557	0.029	SLE_NR.vs.HC.day1or2
enriched in T cells (II) (M223)	TRGC2, CD40LG, DPP4, TC2N, CLEC2D, SLC38A1	-1.79	0.00597	0.0297	SLE_NR.vs.HC.day1or2
small GTPase mediated signal transduction (M215)	VAV1, RHOG, FGD3, ARHGAP45, ARAP1, ARHGAP30, RAC2, ARHGAP9, ARHGAP25	1.73	0.00605	0.0297	SLE_NR.vs.HC.day1or2
enriched in myeloid cells and monocytes (M81)	PDGFA, CHI3L1, CD14, BCL6, MARCKS, LIN7A, ACTN1, PRAM1, F5, FCER1G	1.76	0.00635	0.0304	SLE_NR.vs.HC.day1or2
leukocyte differentiation (M160)	BCL3, JUNB, RARA, BTG2, KLF6, ADAM8, EGR2, NFKB2	1.7	0.00666	0.0311	SLE_NR.vs.HC.day1or2
T cell activation and signaling (M5.1)	TRAV20, CD52, ITK, CD3E, PRKACB, CD3G, TRAT1, CD2, TRAC, CD4, ZAP70, CD3D, LCK, GIMAP6, CD247	-1.74	0.00722	0.0329	SLE_NR.vs.HC.day1or2
T cell activation (III) (M7.4)	RORA, THEMIS, RASGRP1, ZMYND11, KLF12, PRKCQ, CD96, NELL2, CAMK4, ETS1	-1.76	0.0091	0.0404	SLE_NR.vs.HC.day1or2
CCR1, 7 and cell signaling (M59)	TIMP2, BCL6, TRIB1, CCR1	1.64	0.00936	0.0405	SLE_NR.vs.HC.day1or2
enriched in monocytes (surface) (M118.1)	TNFSF13B, SLC16A3, IL1R2, NFAM1, S1PR3, TNFRSF1B, SLC24A4, LTBR, STEAP4	1.66	0.00969	0.041	SLE_NR.vs.HC.day1or2
immune activation - generic cluster (M37.0)	PRTFDC1, VNN1, G0S2, LY96, PTGS2, B3GNT5, TNFAIP6, PROK2, CA4, PRRG4, ESCO2, CEACAM1, DIPK1B, GNAI1, CXCL1, CYP4F3, HCAR3, CLEC4D, CHI3L1, KCNJ15, SGK1, QPCT, RBP7, TCN1, AQP9, FGD4, TLR1, ROPN1L, TSPAN2, LRRC4, LRRK2, SLCO4C1, SLC19A2, HAL, FPR2, TREM1, LIN7A, ORM1, PRKAR2B, CMTM2, CDK14, CXCR2, VNN2, MGAM, IL1R2, ADGRG3, MYO7B, CDA, STEAP4, ACSL1, CREB5, TM6SF1, LRP12, BASP1, MEGF9, CORO2A, CR1…	2.07	1.88e-09	3.42e-07	SLE_NR.vs.SLE_R.day1or2
enriched in T cells (I) (M7.0)	TRAV20, CD28, CD27, GZMH, CD3E, TRAC, GPR171, CD6, GATA3, IL32, BCL11B, TIGIT, TRBC1, CD2, UBASH3A, ITK, CD3G, GZMK, PRKCH, SIT1, CD3D, RORA, ETS1, LAT, ITM2A, ZAP70, LCK, EOMES, PRKCQ, ICOS, IL7R, CD7, GIMAP6, RASGRP1, TRAT1, CD247	-2.47	5.18e-09	4.33e-07	SLE_NR.vs.SLE_R.day1or2
enriched in neutrophils (I) (M37.1)	G0S2, PROK2, VNN3, CYP4F3, HCAR3, CHI3L1, KCNJ15, LRRC4, MME, FPR2, TREM1, LIN7A, ORM1, CMTM2, CXCR1, VNN2, MGAM, ADGRG3, CDA, STEAP4, CREB5, FFAR2, BASP1, NLRP12, TNFRSF10C, FPR1, ST6GALNAC2, MXD1, MANSC1, CSF3R, PYGL, C5AR1, DGAT2	2.36	7.14e-09	4.33e-07	SLE_NR.vs.SLE_R.day1or2
plasma cells, immunoglobulins (M156.1)	IGHG1, IGHA1, IGLV1-44, IGKV1-5, MZB1, IGKV4-1, IGLV2-23, TXNDC5, IGHV3-48, IGKC, CD27, TNFRSF17	-2.34	1.78e-07	8.11e-06	SLE_NR.vs.SLE_R.day1or2
T cell activation (I) (M7.1)	CD28, CD27, CD5, CD3E, TCF7, TRAC, GATA3, BCL11B, TIGIT, TRBC1, CD2, ITK, CD3G, DPP4, PRKCH, SIT1, CAMK4, CD3D, RORA, THEMIS, ZAP70, LCK, EOMES, PRKCQ, ICOS, SLAMF7, IL7R, CD7, SLAMF1, RASGRP1	-2.31	5.51e-07	1.91e-05	SLE_NR.vs.SLE_R.day1or2
cell cycle (I) (M4.1)	CDC45, CCNB1, CDC20, AURKB, MYBL2, RRM2, BIRC5, SUV39H2, TRIP13, PLK1, CDT1, FANCI, MCM2, CDCA5, DTYMK, FOXM1, CDC6, BUB1, ZWILCH, MKI67, TYMS, NCAPH, PRIM1, GINS2, CCNB2, DTL, KIF2C, ZWINT, TPX2, PTTG1, MCM6, KIFC1, CENPH, RANBP1, STMN1, CCNA2, CENPM, RFC3, UBE2S	-2.17	6.3e-07	1.91e-05	SLE_NR.vs.SLE_R.day1or2
enriched in monocytes (II) (M11.0)	VNN3, CLEC4E, SGK1, QPCT, RBP7, AQP9, RBM47, CLEC7A, FPR2, TREM1, HSPA6, VNN2, CDA, MNDA, NLRP12, MEGF9, LGALS2, FPR1, GCA, TLR2, KYNU, KCNE3, NOD2, LILRA5, IL13RA1, BST1, LAT2, RIN2, APOBR, CSF3R, PYGL, IFNGR2, C5AR1, RNF130, CCR1, LMO2, LYN, GLT1D1, GAS2L1, CYP1B1, FXYD6, PLBD1, ANPEP, MGST1, PLXDC2, S100A11, MS4A7, FCGR1B, NCF1, PLAUR, CPPED1, TIMP2, PTAFR, SULF2, AOAH, PILRA, FGL2, SIGLEC9, L…	1.82	3.74e-05	0.000972	SLE_NR.vs.SLE_R.day1or2
plasma cells & B cells, immunoglobulins (M156.0)	IGHG1, JCHAIN, IGLV1-44, MZB1, IGKV4-1, IGLV2-23, IGKC, ITM2C, TNFRSF17, CD52	-2.15	4.45e-05	0.00101	SLE_NR.vs.SLE_R.day1or2
cell cycle (III) (M103)	CDC45, CCNB1, CDC20, PLK1, MCM2, CDC6, BUB1, CDK4, CCNB2, PKMYT1, MCM3, PTTG1, MCM6, CCNA2	-2.11	0.000107	0.00217	SLE_NR.vs.SLE_R.day1or2
cell cycle (II) (M4.10)	CCNB1, RRM2, PERP, GINS2, CCNB2, DTL	-2.02	0.000232	0.00411	SLE_NR.vs.SLE_R.day1or2
enriched in monocytes (IV) (M118.0)	VNN1, LY96, PTGS2, HCAR3, FGD4, TLR1, LRRK2, HAL, CXCR2, MGAM, TNFSF13B, IL1R2, STEAP4, ACSL1, PADI4, BCL6, DOCK5, SLC24A4, RNASE6, DOK3, LGALS3	1.93	0.000249	0.00411	SLE_NR.vs.SLE_R.day1or2
enriched in activated dendritic cells (II) (M165)	IFI27, BCL2A1, TNFAIP6, PRRG4, RBM47, IFIT1, PRKAR2B, IFIT3, RSAD2, DOCK4, IFIT2, HLX, IFIH1, IFNGR2, HERC5, MX2, MGST1	1.89	0.000416	0.00631	SLE_NR.vs.SLE_R.day1or2
T cell differentiation (Th2) (M19)	CD28, GPR171, GATA3, IL32, UBASH3A, CD3G, DPP4, GZMK, SIT1, LAT, ITM2A, LCK, PKIA	-2.04	0.000469	0.00641	SLE_NR.vs.SLE_R.day1or2
enriched in activated dendritic cells/monocytes (M64)	CXCL8, G0S2, CXCL1, IL1B, SOD2, BASP1, DRAM1, IL13RA1, NINJ1, IL1RN, NIBAN1, MARCKS, ANPEP	1.88	0.000493	0.00641	SLE_NR.vs.SLE_R.day1or2
chemokines and inflammatory molecules in myeloid cells (M86.0)	G0S2, BCL2A1, TNFAIP6, CXCL1, DUSP1, IL1B	1.83	0.000765	0.00929	SLE_NR.vs.SLE_R.day1or2
collagen, TGFB family et al (M77)	SEMA6A, COL6A3, IGFBP3, COL6A2, GATA3, CAMK1, BCL11B	-1.98	0.000993	0.0113	SLE_NR.vs.SLE_R.day1or2
chemokine cluster (I) (M27.0)	CXCL8, CXCL1	1.73	0.00154	0.0156	SLE_NR.vs.SLE_R.day1or2
Activated (LPS) dendritic cell surface signature (S11)	IFI27, ITGB8, PRRG4, ELOVL7, TGFA, CD58, TMCC3, TNFSF13B, TMEM140, IFI6, ANTXR2, IL13RA1, NINJ1	1.79	0.00155	0.0156	SLE_NR.vs.SLE_R.day1or2
T cell activation and signaling (M5.1)	TRAV20, CD3E, TRAC, CD52, CD4, CD2, ITK, CD3G, CD3D, ZAP70, LCK, GIMAP6, TRAT1, CD247	-1.89	0.00186	0.0178	SLE_NR.vs.SLE_R.day1or2
T cell surface signature (S0)	CD28, CD3E, GPR171, CXCR6, CD6, TMEM263, CD320, CCDC167, CD2, CD3G, SIT1, ITM2A, ICOS	-1.89	0.00224	0.0204	SLE_NR.vs.SLE_R.day1or2
platelet activation - actin binding (M196)	WASF3, PDE5A, ABLIM3, LGALSL, PROS1, TPM1	1.71	0.00401	0.0348	SLE_NR.vs.SLE_R.day1or2
double positive thymocytes (M126)	CD3E, BCL11B, CD4, APBB1, UBASH3A, SPNS1, LAT	-1.9	0.00441	0.0365	SLE_NR.vs.SLE_R.day1or2
TLR and inflammatory signaling (M16)	LY96, KCNJ2, KCNJ15, AQP9, TLR1, FPR2, HSPA6, CXCR2, MGAM, PADI4, FPR1, TLR2, BST1, APOBR, CSF3R, C5AR1, TLR6, ANPEP, NCF4, FCGR1B, PILRA, SIGLEC9, TYROBP	1.74	0.00478	0.0371	SLE_NR.vs.SLE_R.day1or2
Monocyte surface signature (S4)	HCAR3, TLR1, FPR2, TREM1, VNN2, MGAM, S1PR3, IL1R2, STEAP4, TMEM71, FPR1, TLR2, KCNE3, TMEM121B, CSF3R, C5AR1, CCR1, SLC24A4, PTPRE, FXYD6, SLC16A3, MBOAT7, BRI3, PLPPR2, NFAM1, P2RX1, AGTRAP, FCGR1B, PTAFR, MCTP1, IL6R, SIGLEC9, MS4A6A, CD36, SLC11A1, ITGAM, VSIR, PYCARD, ANO10, GLIPR1, MFSD1, FCGRT	1.62	0.00489	0.0371	SLE_NR.vs.SLE_R.day1or2
antiviral IFN signature (M75)	SERPING1, C1QB, OAS3, RSAD2, OAS1, CXCL10, HERC5, IFIT1, IRF7, DHX58, PML, DDX58, BCL3, RARA, IFIH1	2.46	5.66e-08	1.03e-05	SLE_R.vs.HC.day7
enriched in monocytes (II) (M11.0)	SECTM1, MAFB, NCF1C, IFI30, PLAUR, CST3, LILRA5, MYOF, CFP, FCN1, FCGR1B, CD163, PILRA, S100A11, TNS3, CCR1, TYROBP, FCER1G, GRN, ALDH1A1, TYMP, SERPINA1, CD14, TIMP2, LILRB2, LILRA2, FXYD6, GAS2L1, TNFSF13, PRKCD, CDA, ASGR1, FCGR1A, SPI1, SLC15A3, SLC7A7, CSF1R, ANPEP, TNFAIP2, HSPA6, PLXDC2, FPR1, CLEC4E, NCF1, TFEC, CD1D, FPR2, PLXNB2, CYFIP1, LY86, HCK, ADAP2, AOAH, BST1, FCGRT, LRP1, APOBR,…	2.04	2.56e-07	2.33e-05	SLE_R.vs.HC.day7
innate antiviral response (M150)	OAS3, OASL, RSAD2, OAS1, IFIT1, IRF7, PLSCR1, EIF2AK2, TAP1, APOBEC3A	2.29	8.51e-07	5.16e-05	SLE_R.vs.HC.day7
activated dendritic cells (M67)	SERPING1, C2, C1QC, RSAD2, IRF7, PLSCR1, CD38, DDX58, IGKC, IFIH1	2.19	1.27e-05	0.000473	SLE_R.vs.HC.day7
cell cycle (I) (M4.1)	DLGAP5, RAD51, SGO2, CENPS, CDC45, CHEK1, CCNB2, KIF2C, SUV39H2, RRM2, CCNA2, NDC80, CENPU, CENPM, BRIP1, CDCA5, BIRC5, NUSAP1, PRIM1, CDCA3, CCNB1, ZWINT, TOP2A, TYMS, SPC24	-1.92	1.3e-05	0.000473	SLE_R.vs.HC.day7
viral sensing & immunity; IRF2 targets network (II) (M111.1)	USP18, CXCL10, BST2, IFIT2, ZBP1, PSMB10, TAP1, DDX58	2.15	3.61e-05	0.00104	SLE_R.vs.HC.day7
type I interferon response (M127)	USP18, RSAD2, HERC5, IFIT1, IRF7, PLSCR1, IFITM1, TAP1, IFIH1, STAT1, PARP9	2.14	4e-05	0.00104	SLE_R.vs.HC.day7
enriched in activated dendritic cells (II) (M165)	LAMP3, SERPING1, SIGLEC1, RSAD2, HERC5, IFIT1, DOCK4, IFIT3, TNFAIP6, IFIT2, MX2, ATF3	2.15	0.000257	0.00556	SLE_R.vs.HC.day7
myeloid cell enriched receptors and transporters (M4.3)	SECTM1, MARCO, GPBAR1, MYOF, CCR1, MS4A14, CD14, LRRC25, ASGR1, SLC15A3, SLC7A7	2.09	0.000275	0.00556	SLE_R.vs.HC.day7
plasma cells, immunoglobulins (M156.1)	IGHG1, IGLV1-44, IGKV1-5, IGHV3-48, IGHA1, IGLV2-23, MZB1, CD27, IGKC, IGKV4-1	1.93	0.00126	0.023	SLE_R.vs.HC.day7
innate activation by cytosolic DNA sensing (M13)	CXCL10, IRF7, AIM2, ZBP1, DDX58, PYCARD	1.9	0.00152	0.025	SLE_R.vs.HC.day7
complement and other receptors in DCs (M40)	C1QB, C1QC, C1QA, TYROBP	1.92	0.00165	0.025	SLE_R.vs.HC.day7
cell division in stimulated CD4+ T cells (M46)	RAD51, CDC45, RRM2, CDCA3, ZWINT, TOP2A, TYMS, DHCR24, SHCBP1	-1.73	0.00253	0.0355	SLE_R.vs.HC.day7
enriched in monocytes (II) (M11.0)	SECTM1, NOD2, TYMP, FCGR1A, LGALS2, CD163, NCF1C, IFI30, CCR1, CST3, GAS2L1, MYOF, MAFB, FCGR1B, LILRA5, SORT1, GRN, APOBR, FCN1, TNFAIP2, CD14, SLC15A3, FCER1G, FXYD6, NCF1, PLAUR, CFP, HSPA6, S100A11, ALDH2, LILRB2, SERPINA1, LY86, SHTN1, EPB41L3, PILRA, NLRP3, ALDH1A1, SPI1, TYROBP, PLXNB2, LMO2, ASGR1, PRKCD, MS4A4A, LRP1, TIMP2, SIGLEC7, FPR1, KYNU, LILRA2, PLXDC2, HK3, KLF4, BST1, CD86, FES…	3.11	1.24e-26	2.26e-24	SLE_NR.vs.HC.day7
cell cycle (I) (M4.1)	CDC6, TRIP13, CENPU, CDCA5, BRIP1, CENPM, CCNA2, AURKB, BIRC5, CHEK1, ZWINT, RAD51, RRM2, CDCA3, KIFC1, CENPH, CDC45, NCAPH, GINS2, CCNB2, CCNB1, DLGAP5, UBE2C, PLK1, FAM83D, MYBL2, CDC20, STMN1, KNTC1, TPX2, SUV39H2, DTL, NUSAP1, HJURP, CDT1, RFC3, SGO2, FANCI, UHRF1, TYMS, CCNF, BUB1	-2.52	1.27e-14	1.16e-12	SLE_NR.vs.HC.day7
Monocyte surface signature (S4)	CD163, CCR1, MARCO, FCGR1B, HCAR3, FXYD6, AGTRAP, LILRB2, TMEM121B, MBOAT7, SLC46A2, PTGIR, LTBR, BRI3, SLC16A3, SLC24A4, ASGR1, NFAM1, LRP1, FPR1, NRROS, PYCARD, TNFRSF1B, C1orf162, VSIR, S1PR3, TLR2, P2RX1, SIGLEC9, KCNQ1, FCGRT, FPR2, PLPPR2, SLC7A7, TREM1, CD33, CSF3R, P2RY2, SPNS1, MS4A6A, C5AR1, PTAFR, MCTP1, ANO10, ASGR2	2.83	2e-13	1.03e-11	SLE_NR.vs.HC.day7
enriched in activated dendritic cells (II) (M165)	RSAD2, SIGLEC1, SERPING1, IFIT1, LAMP3, IFIT3, HERC5, IFI27, IFIT2, TNFAIP6, ATF3, PARP9, IFIH1, DOCK4, MX2, HLX	2.9	2.27e-13	1.03e-11	SLE_NR.vs.HC.day7
antiviral IFN signature (M75)	CXCL10, RSAD2, SERPING1, OAS3, IFIT1, HERC5, OAS1, C1QB, IRF7, PML, DHX58, DDX60, IFIH1, DDX58, BCL3, RARA, IL1B	2.71	1.56e-12	4.96e-11	SLE_NR.vs.HC.day7
type I interferon response (M127)	RSAD2, IFIT1, USP18, HERC5, IRF7, PLSCR1, DDX60, PARP9, IFIH1, TAP1, IFITM1, STAT1	2.54	1.63e-12	4.96e-11	SLE_NR.vs.HC.day7
innate antiviral response (M150)	RSAD2, OAS3, IFIT1, OASL, OAS1, IRF7, PLSCR1, EIF2AK2, TAP1, APOBEC3A	2.42	3.28e-09	8.52e-08	SLE_NR.vs.HC.day7
activated dendritic cells (M67)	RSAD2, SERPING1, C1QC, C2, IRF7, PLSCR1, DDX60, IFIH1, DDX58	2.33	2.28e-07	5.19e-06	SLE_NR.vs.HC.day7
TLR and inflammatory signaling (M16)	FCGR1A, FCGR1B, FCGR1CP, APOBR, HSPA6, LILRB2, KCNJ15, PILRA, TYROBP, FPR1, BST1, FES, MYD88, TLR7, TLR2, SIGLEC9, ANPEP, FPR2, FGR, CXCR2, CSF3R, NCF4, C5AR1, ALOX5, LY96	2.44	3.4e-07	6.88e-06	SLE_NR.vs.HC.day7
enriched in NK cells (I) (M7.2)	KLRB1, GZMA, HOPX, KLRD1, PTGDR, FGFBP2, FASLG, MYBL1, ADGRG1, TGFBR3, KLRK1, GZMH, RORA, S1PR5, EOMES, ITK, CD96, STAT4, ARL4C, CD247, IL2RB, PRKCQ, TBX21, ZAP70, PLEKHF1, PRKCH, PRF1	-2.14	1.6e-06	2.91e-05	SLE_NR.vs.HC.day7
viral sensing & immunity; IRF2 targets network (I) (M111.0)	USP18, IFI35, ZBP1, BST2, TAP1, TNFSF13B, LY86, KYNU, PSMB8, FES, TLR7, CXCL16	2.29	2.28e-06	3.78e-05	SLE_NR.vs.HC.day7
enriched in T cells (I) (M7.0)	KLRB1, GZMA, ICOS, IL7R, CD28, GZMK, TRAT1, SH2D1A, NELL2, GZMH, RORA, CD3G, EOMES, ITK, RASGRP1, GPR171, CD3D, ITM2A, CD96, CD6, ETS1, CD247, BCL11B, PRKCQ, ZAP70, TIGIT, CD2, PRKCH, PRF1, CD27, LCK, UBASH3A, GATA3, GIMAP6, TRAC, LAT, TRBC1	-2.05	2.99e-06	4.54e-05	SLE_NR.vs.HC.day7
myeloid cell enriched receptors and transporters (M4.3)	SECTM1, CCR1, MYOF, MARCO, GPBAR1, SIGLEC16, CD14, SLC15A3, SLC24A4, ASGR1, SIGLEC7, LRRC25, SLC2A6, CD86, MPEG1, SLC7A7, RNASE6, CD1D, MTMR11, LILRA1, MS4A14	2.31	3.28e-06	4.6e-05	SLE_NR.vs.HC.day7
DC surface signature (S5)	SIGLEC1, MSR1, EMP1, ATP1B2, P2RY6, TMEM158, TMEM51, CCRL2, CD274, FPR3, ITPRIPL2, PDCD1LG2, HLA-DQB1, CD151, TSPAN33, LHFPL2, HLA-DQA1, PRRG4, CXCL16, TMEM255A, CD9, AGPAT3, MFSD12, RAMP1, SPINT2	2.25	5.56e-06	7.23e-05	SLE_NR.vs.HC.day7
viral sensing & immunity; IRF2 targets network (II) (M111.1)	CXCL10, USP18, IFIT2, ZBP1, BST2, DDX58, TAP1, TNFSF13B, PSMB8, PSMB10	2.22	7.01e-06	8.5e-05	SLE_NR.vs.HC.day7
enriched in neutrophils (I) (M37.1)	G0S2, FFAR2, HCAR3, KCNJ15, CXCR1, FPR1, CDA, CHI3L1, FPR2, MXD1, TREM1, CSF3R, DGAT2, TNFRSF10C, NCF4, ADGRG3, C5AR1, PTAFR, ALPL, GLT1D1, NLRP12, CMTM2, ORM1, VNN3, PROK2, KRT23, BASP1, CREB5	2.19	1.35e-05	0.000153	SLE_NR.vs.HC.day7
cell division in stimulated CD4+ T cells (M46)	GGH, ZWINT, RAD51, RRM2, CDCA3, CDC45, CDCA7, SHCBP1, DTL, CDT1, UHRF1, TYMS	-2.05	1.65e-05	0.000177	SLE_NR.vs.HC.day7
mitotic cell cycle in stimulated CD4 T cells (M4.5)	CDCA5, CENPM, CXCR6, RRM2, CDC20, CDCA7, ADGRG1, UHRF1, TYMS, MCM6, ENO2, TOP2A	-2.05	1.96e-05	0.000198	SLE_NR.vs.HC.day7
PLK1 signaling events (M4.2)	TRIP13, CENPU, GINS2, PLK1, MYBL2, CDC20, TPX2, NUSAP1, HJURP, BUB1	-2.07	2.49e-05	0.000239	SLE_NR.vs.HC.day7
mitotic cell division (M6)	CENPU, CENPM, AURKB, BIRC5, ZWINT, CENPH, PLK1, CDC20, SGO2, BUB1	-2.03	3.47e-05	0.000315	SLE_NR.vs.HC.day7
RIG-1 like receptor signaling (M68)	CXCL10, ISG15, IRF7, DHX58, IFIH1, DDX58	2.07	4.27e-05	0.00037	SLE_NR.vs.HC.day7
T cell activation (I) (M7.1)	ICOS, THEMIS, IL7R, CD28, KLRK1, RORA, CD3G, DPP4, EOMES, ITK, RASGRP1, CD3D, TXK, CAMK4, PTPN22, TCF7, CD247, BCL11B, PRKCQ, ZAP70, SLAMF1, TIGIT, CD5, CD2, PRKCH, CD27, LCK	-1.99	5.06e-05	0.000419	SLE_NR.vs.HC.day7
mitotic cell cycle in stimulated CD4 T cells (M4.11)	CCNA2, AURKB, CDCA3, TK1, STMN1, RAD51C	-1.9	7.71e-05	0.00061	SLE_NR.vs.HC.day7
E2F1 targets (Q4) (M10.1)	CDC6, CIT, RAD51, DCLRE1A, PKMYT1, STMN1, KNTC1	-1.97	9.77e-05	0.000741	SLE_NR.vs.HC.day7
E2F transcription factor network (M8)	CDC6, CDCA5, CCNA2, ZWINT, UBE2C, PARPBP	-1.89	0.000118	0.000857	SLE_NR.vs.HC.day7
enriched in monocytes (IV) (M118.0)	TNFSF13B, HCAR3, CD68, LTBR, SLC24A4, ARHGEF10L, TNFRSF1B, C1orf162, HLA-DMB, EMILIN2, RNASE6, SAMHD1, PGD, LRRK2, CXCR2, DOK3, DUSP6, LGALS3, ACSL1, LY96, CARD9, CD4, BCL6, IL1R2, VNN1, PADI4, HHEX, CTSS, MYO1F	2.04	0.000125	0.000875	SLE_NR.vs.HC.day7
MHC-TLR7-TLR8 cluster (M146)	HLA-G, HLA-DRB1, HLA-DQB1, HLA-C, HLA-B, HLA-E, HLA-A, HLA-DQA1, CD74, TLR7, HLA-DPB1, HLA-DPA1, HLA-DRA, HLA-F, CD4	2.08	0.000142	0.000954	SLE_NR.vs.HC.day7
cell cycle (III) (M103)	CDC6, CCNA2, CHEK1, CDC45, CCNB2, CCNB1, PLK1, CCNE1, PKMYT1, CDC20, DBF4, ANAPC10, BUB1, MCM6, MCM2, PCNA, PTTG1, MCM7, RBL2	-1.97	0.000157	0.00102	SLE_NR.vs.HC.day7
cell cycle (II) (M4.10)	CHEK1, RRM2, GINS2, CCNB2, CCNB1, CCNE1, DTL	-1.87	0.000178	0.00112	SLE_NR.vs.HC.day7
Resting dendritic cell surface signature (S10)	EMP1, P2RY6, TMEM51, CCRL2, SLC27A3, ITPRIPL2, HLA-DQB1, CD151, HLA-DMA, LHFPL2, PLD3, PLXDC2, CD86, CSF1R, TTYH3, ENG, TMEM255A, CD9	2.01	0.000269	0.00163	SLE_NR.vs.HC.day7
Activated (LPS) dendritic cell surface signature (S11)	SIGLEC1, IFI6, IFI27, TMEM140, TNFSF13B, CD274, PDCD1LG2, NINJ1, SLC43A2, PRRG4, CD40, SLC31A2	2.03	0.000277	0.00163	SLE_NR.vs.HC.day7
mitotic cell cycle (M4.7)	CCNA2, CCNB2, CCNB1, PLK1, PKMYT1, SHCBP1, CDT1, SGO2, FOXM1	-1.9	0.000333	0.00189	SLE_NR.vs.HC.day7
mitotic cell cycle - DNA replication (M4.4)	CDC6, STIL, CDC45, PARPBP, TPX2, CDT1, MCM6, MCM8, PRIM2, MCM2, PCNA, MCM7	-1.88	0.000498	0.00274	SLE_NR.vs.HC.day7
enriched in activated dendritic cells/monocytes (M64)	G0S2, IL1RN, TNFAIP2, SLC15A3, IL1B, NINJ1, DRAM1, MARCKS, SLC31A2, ANPEP, CXCL8, IL13RA1, SOD2, CXCL1	1.98	0.00075	0.00402	SLE_NR.vs.HC.day7
plasma cells & B cells, immunoglobulins (M156.0)	JCHAIN, IGHG1, TNFRSF17, IGKV4-1, IGKC, MZB1, CD52, IGLV1-44	-1.84	0.00081	0.00421	SLE_NR.vs.HC.day7
enriched in monocytes (surface) (M118.1)	TNFSF13B, LTBR, SLC16A3, SLC24A4, NFAM1, TNFRSF1B, C1orf162, S1PR3, HLA-DMB, MCTP1, CD4, IL1R2	1.89	0.000963	0.00476	SLE_NR.vs.HC.day7
innate activation by cytosolic DNA sensing (M13)	CXCL10, IRF7, ZBP1, DDX58, IL1B, AIM2, PYCARD	1.9	0.000967	0.00476	SLE_NR.vs.HC.day7
complement and other receptors in DCs (M40)	C1QC, C1QB, C1QA, HLA-DQB1, TYROBP, HLA-DQA1, CD86	1.94	0.000996	0.00477	SLE_NR.vs.HC.day7
mitotic cell cycle in stimulated CD4 T cells (M4.9)	CDC6, TRIP13, RAD51, NCAPH	-1.8	0.00105	0.00488	SLE_NR.vs.HC.day7
transmembrane transport (I) (M87)	ATP1B2, SLC15A3, NLRP3, HK3, HMOX1, SLC31A2, TLR2, SLC7A7, VDR	1.94	0.00131	0.00598	SLE_NR.vs.HC.day7
cell cycle and transcription (M4.0)	CDC6, TRIP13, GGH, WDHD1, CENPU, CDCA5, STIL, BRIP1, CENPM, CCNA2, AURKB, BIRC5, CHEK1, ZWINT, RAD51, RRM2, CDCA3, KIFC1, CENPH, CDC45, NCAPH, GINS2, CCNB2, CCNB1, DLGAP5, UBE2C, PLK1, FAM83D, MYBL2, TK1, CDC20, RMI1, STMN1, PARPBP, CDCA7, KNTC1, WDR76, SHCBP1, TPX2, SUV39H2, DTL, NUSAP1, TROAP, HJURP, CDT1, RFC3, SGO2, TCF19, FANCI, UHRF1, TYMS, RRM1, CCNF, BUB1	-1.54	0.00135	0.00598	SLE_NR.vs.HC.day7
plasma cells, immunoglobulins (M156.1)	IGHG1, TNFRSF17, IGHA1, IGKV4-1, TXNDC5, IGKV1-5, IGKC, MZB1, IGLV1-44, IGLV2-23, IGHV3-48	-1.8	0.0014	0.00605	SLE_NR.vs.HC.day7
enriched in monocytes (I) (M4.15)	EPB41L3, LGALS1, FES, HCK, SLC31A2, TNFSF13, APLP2, DPYSL2, LGALS3	1.86	0.0016	0.00676	SLE_NR.vs.HC.day7
enriched in activated dendritic cells (I) (M119)	IL4I1, IL1RN, RGL1, PRKCD, PLXDC2, CD86, RIN2	1.86	0.00164	0.00678	SLE_NR.vs.HC.day7
cell junction (GO) (M4.13)	IFI30, EPB41L3, PRKCD, FES, CTNNA1, HCK, TNS3	1.88	0.00185	0.0074	SLE_NR.vs.HC.day7
T cell surface signature (S0)	CXCR6, ICOS, CD28, SLC38A1, CLEC2D, TMEM263, CD3G, GPR171, ITM2A, CCDC167, CD6	-1.79	0.00187	0.0074	SLE_NR.vs.HC.day7
regulation of signal transduction (M3)	NOD2, JUP, IL1RN, CCR1, RGL1, PLXNB2, PRKCD, LRP1, TIMP2, FPR1, KLF4, CSF1R, HMOX1, TLR2, ENG, C5AR1, LYN, PSD3, ADAP2, WLS, SULF2, BCL6	1.9	0.00195	0.00756	SLE_NR.vs.HC.day7
enriched in NK cells (II) (M61.0)	KLRB1, ADGRG1, TGFBR3, KLRK1, S1PR5, CD96, CD247, IL2RB	-1.75	0.00224	0.00849	SLE_NR.vs.HC.day7
T cell activation (III) (M7.4)	THEMIS, NELL2, KLF12, ZMYND11, RORA, RASGRP1, CAMK4, CD96, ETS1, PRKCQ	-1.75	0.00288	0.0107	SLE_NR.vs.HC.day7
enriched in antigen presentation (I) (M71)	HLA-DRB1, HLA-DQB1, PLAUR, HLA-DQA1, CD74, HMOX1, HLA-DPB1, HLA-DPA1, HLA-DRA	1.84	0.0038	0.0137	SLE_NR.vs.HC.day7
mismatch repair (I) (M22.0)	CHEK1, ZWINT, RMI1, RFC3, MSH2, BUB1, MCM6, PCNA	-1.78	0.00384	0.0137	SLE_NR.vs.HC.day7
enriched in T cells (II) (M223)	HOPX, FGFBP2, TC2N, SLC38A1, CLEC2D, TRGC2, DPP4, CD40LG, PLEKHF1, DENND2D, LBH	-1.73	0.00405	0.0142	SLE_NR.vs.HC.day7
platelet activation (I) (M32.0)	NUCB1, TGFB1, ZYX, GNB2, TLN1, POR, NR1H2, GNAI2, CCDC22, PPP2R1A, PPP1CA	1.72	0.00446	0.0153	SLE_NR.vs.HC.day7
T cell differentiation via ITK and PKC (M18)	FASLG, SH2D1A, ITK, ABLIM1, ITM2A, ETS1, PRKCQ, SPOCK2, PRKCH	-1.7	0.00501	0.0168	SLE_NR.vs.HC.day7
immune activation - generic cluster (M37.0)	TNFAIP6, CEACAM1, JUP, G0S2, ICOSLG, GAS2L1, LILRA5, GPBAR1, HCAR3, APOBR, GPR84, MS4A3, STX11, OSCAR, KCNJ15, NLRP3, ALDH1A1, RGL1, SLC24A4, TENT5A, ARHGEF10L, MS4A4A, LRP1, PLXDC2, ROPN1L, HK3, PRKAR2B, GNAI1, PRRG4, BST1, TLR7, SMCO4, CD300C, SIGLEC9, ANPEP, PRAM1, CDA, FBP1, CHI3L1, TCN1, ENG, EMILIN2, FPR2, DIPK1B, CD9, CA4, RASGRP4, RNASE6, SAMHD1, TREM1, LRRK2, CACNA2D3, HLA-DRA, ACTN1, CX…	1.39	0.00508	0.0168	SLE_NR.vs.HC.day7
C-MYC transcriptional network (M4.12)	BIRC5, CCNB1, TK1, CDCA7, MCM6, TOP2A	-1.71	0.00521	0.0169	SLE_NR.vs.HC.day7
suppression of MAPK signaling (M56)	CD14, HSPA6, IL1B, ARRB1, RASGRP4, CACNA2D3, DUSP6, DUSP3, DUSP1, FOS, IL1R2	1.81	0.00581	0.0186	SLE_NR.vs.HC.day7
blood coagulation (M11.1)	FCER1G, PLAUR, SERPINA1, SLC16A3, PSAP, P2RX1, SLC7A7, TREM1, LYN, GNB4, ITGAM, SIRPA, DOK2, F5	1.79	0.00604	0.019	SLE_NR.vs.HC.day7
complement activation (I) (M112.0)	SERPING1, C1QC, C1QB, C2, C1QA, C3	1.77	0.00892	0.0275	SLE_NR.vs.HC.day7
E2F1 targets (Q3) (M10.0)	CDC6, RAD51, STMN1, UNG, MCM6, MCM2, PCNA, RANBP1	-1.72	0.00938	0.0285	SLE_NR.vs.HC.day7
chemokine cluster (I) (M27.0)	CXCL10, CCL2, CXCL8, CXCL1	1.69	0.0101	0.03	SLE_NR.vs.HC.day7
T cell activation (II) (M7.3)	GZMA, ICOS, TRAT1, CD3G, ITK, GPR171, CD3D, STAT4, CD247, ZAP70, SLAMF1, TIGIT, PTPN7, LCK	-1.63	0.0105	0.0308	SLE_NR.vs.HC.day7
AP-1 transcription factor network (M20)	CCL2, ATF3, FOSL1, JUNB, EGR1, FOSB, CXCL8, FOS, FOSL2	1.74	0.0106	0.0308	SLE_NR.vs.HC.day7
lysosome (M209)	SORT1, CTSL, CD68, CTSZ, PSAP, GM2A	1.7	0.0109	0.031	SLE_NR.vs.HC.day7
cell cycle and growth arrest (M31)	RARA, GADD45B, IL1B, JUNB, PPP1R15A, CXCL8, DUSP1	1.64	0.0125	0.0351	SLE_NR.vs.HC.day7
platelet activation (II) (M32.1)	TGFB1, ZYX, GNB2, MLF2, TLN1, GNAI2, PNPLA6	1.68	0.0133	0.0365	SLE_NR.vs.HC.day7
enriched in myeloid cells and monocytes (M81)	CD14, FCER1G, NLRP3, MARCKS, TLR7, CSF1R, PRAM1, CHI3L1, ACTN1, BCL6, PDGFA, HHEX, CCR2, F5	1.66	0.0134	0.0365	SLE_NR.vs.HC.day7
enriched in NK cells (receptor activation) (M61.2)	KLRD1, KLRK1, ITK, CD96, CD247, PRKCQ, ZAP70	-1.71	0.014	0.0374	SLE_NR.vs.HC.day7
enriched in monocytes (III) (M73)	CCR1, HCAR3, TIMP2, PLXDC2, RIN2, DUSP6, FOS, BCL6, TFEC	1.67	0.0146	0.0384	SLE_NR.vs.HC.day7
lysosomal/endosomal proteins (M139)	SORT1, NPC2, CD68, CTSD, PSAP, GAA, CTSH	1.66	0.0156	0.0399	SLE_NR.vs.HC.day7
enriched in antigen presentation (III) (M95.1)	ICAM1, HLA-DRB1, HLA-DRB5, HLA-DMA, HLA-DMB, HLA-DRA, PLEK, ITGB2, CD53, AIF1	1.69	0.0157	0.0399	SLE_NR.vs.HC.day7
CD4 T cell surface signature Th2-stimulated (S7)	CD28, SLC4A7, CD3G, GPR171, ITM2A, CCDC167	-1.7	0.0158	0.0399	SLE_NR.vs.HC.day7
T cell differentiation (Th2) (M19)	PKIA, CD28, GZMK, TRAT1, CD3G, DPP4, GPR171, ITM2A, LCK, UBASH3A, GATA3, LAT	-1.62	0.0181	0.045	SLE_NR.vs.HC.day7
NK cell surface signature (S1)	ENPP5, PTGDR, FASLG, TGFBR3, KLRK1, NCR1, GPR82, S1PR5, IL2RB, SLCO4C1	-1.6	0.0183	0.045	SLE_NR.vs.HC.day7
recruitment of neutrophils (M132)	FFAR2, HCAR3, CXCR1, FPR1, FPR2, C5AR1, PTAFR, PROK2	1.69	0.0202	0.049	SLE_NR.vs.HC.day7
T cell differentiation (M14)	CD28, SH2D1A, ITK, RASGRP1, TXK, TCF7, BCL11B, SPOCK2	-1.6	0.0205	0.0491	SLE_NR.vs.HC.day7
antigen processing and presentation (M200)	HLA-DMA, HLA-DPB1, HLA-DMB, CD1D, HLA-DPA1	1.64	0.0213	0.0499	SLE_NR.vs.HC.day7
RA, WNT, CSF receptors network (monocyte) (M23)	RARA, SPI1, FZD2, CSF1R, CEBPA, CSF3R, CXCL8, FOS, FZD1	1.64	0.0214	0.0499	SLE_NR.vs.HC.day7
enriched in monocytes (II) (M11.0)	NOD2, LGALS2, KYNU, SORT1, FCGR1A, TYMP, PDGFC, LMO2, NLRP3, APOBR, CD163, GAS2L1, ALDH2, SHTN1, CCR1, TNFAIP2, KLF4, SECTM1, EPB41L3, NCF1, MGST1, NCF1C, HSPA6, IFI30, SLC15A3, LY86, RIN2, FCGR1B, MS4A4A, MYOF, CST3, CYBB, GRN, MS4A6A, FES, MNDA, FXYD6, CLEC7A, CD14, PLXNB2, LILRA5, SIGLEC9, LRP1, SIGLEC7, FCER1G, CD86, FCN1, KCNE3, HK3, MAFB, SPI1, CEBPA, GLT1D1, TREM1, SLC31A2, FPR1, CSF3R, IL…	2.7	8.18e-18	1.49e-15	SLE_NR.vs.SLE_R.day7
cell cycle (I) (M4.1)	TRIP13, CDC6, CENPU, CDCA5, BRIP1, AURKB, CENPM, FAM83D, BIRC5, KIFC1, NCAPH, ZWINT, MYBL2, CCNA2, DTL, KNTC1, GINS2, CENPH, CDCA3, CHEK1, PLK1, CDT1, HJURP, RFC3, CCNB1, UBE2C, RRM2, STMN1, CDC20, CCNF, TPX2, UHRF1, FOXM1, FANCI, MCM2, MKI67, PTTG1, CCNB2, RANBP1, MCM6, BUB1, RAD51, ZWILCH	-2.35	3.9e-11	3.55e-09	SLE_NR.vs.SLE_R.day7
enriched in T cells (I) (M7.0)	ICOS, GZMH, GZMA, KLRB1, GZMK, IL7R, CD28, CD3G, CD27, ITM2A, CD3D, EOMES, BCL11B, CD6, TIGIT, PRKCQ, TRAC, CD96, RASGRP1, TRAT1, CD247, ZAP70, SH2D1A, UBASH3A, PRKCH, CD2, CD3E, NELL2, PRF1, LCK, ITK, RORA, ETS1, TRBC1, LAT, GPR171, IL32, TRAV20, GATA3, SIT1, PTPRCAP, CD7, GIMAP6	-2.41	8.84e-11	5.36e-09	SLE_NR.vs.SLE_R.day7
Monocyte surface signature (S4)	S1PR3, SLC24A4, CD163, CCR1, P2RX1, SLC46A2, PTGIR, TMEM121B, HCAR3, FCGR1B, MS4A6A, LTBR, FXYD6, IL1R2, AGTRAP, NRROS, SIGLEC9, MBOAT7, LRP1, MARCO, KCNE3, CCR2, TREM1, KCNQ1, FPR1, ANO10, CSF3R, NFAM1, LILRB2, ADGRD1, TLR2, ASGR2, CD36, SLC16A3, PTAFR, ASGR1, BRI3, FCGRT, C1orf162, PLPPR2, P2RY2, TNFRSF1B, C5AR1, FPR2, PTPRE, CD33, PYCARD, VSIR, TLR1, TMEM71, MCTP1, MFSD1	2.48	6.53e-10	2.97e-08	SLE_NR.vs.SLE_R.day7
enriched in activated dendritic cells (II) (M165)	RSAD2, IFI27, SIGLEC1, IFIT1, IFIT3, SERPING1, HERC5, IFIT2, TNFAIP6, ATF3, PARP9, LAMP3, IFIH1, PDGFC, HLX, PRKAR2B, MX2, BCL2A1, MGST1	2.45	3.9e-08	1.42e-06	SLE_NR.vs.SLE_R.day7
antiviral IFN signature (M75)	CXCL10, RSAD2, IFIT1, SERPING1, OAS3, HERC5, DDX60, OAS1, IRF7, PML, IFIH1, C1QB, DDX58, DHX58, IL1B, BCL3, RARA	2.31	1.03e-07	3.11e-06	SLE_NR.vs.SLE_R.day7
plasma cells, immunoglobulins (M156.1)	IGHG1, IGHA1, IGLV1-44, IGKV4-1, IGKV1-5, MZB1, IGKC, TXNDC5, TNFRSF17, IGHV3-48, IGLV2-23, CD27	-2.12	1.97e-07	5.11e-06	SLE_NR.vs.SLE_R.day7
T cell activation (I) (M7.1)	THEMIS, ICOS, IL7R, CD5, CD28, CD3G, CD27, TCF7, CD3D, EOMES, BCL11B, TIGIT, PRKCQ, TRAC, RASGRP1, CD247, ZAP70, PRKCH, CD2, KLRK1, SLAMF1, CD3E, LCK, ITK, RORA, TRBC1, SLAMF7, CAMK4, PTPN22, GATA3, SIT1, CD7, TXK	-2.25	2.98e-07	6.78e-06	SLE_NR.vs.SLE_R.day7
type I interferon response (M127)	RSAD2, IFIT1, USP18, HERC5, DDX60, PLSCR1, PARP9, IRF7, IFIH1, STAT1, TAP1	2.2	6.22e-07	1.26e-05	SLE_NR.vs.SLE_R.day7
enriched in NK cells (I) (M7.2)	GZMH, GZMA, KLRD1, KLRB1, FASLG, ADGRG1, FGFBP2, TGFBR3, MYBL1, S1PR5, HOPX, EOMES, PRKCQ, CD96, CD247, PTGDR, STAT4, ARL4C, ZAP70, PLEKHF1, PRKCH, KLRK1, PRF1, ITK, RORA, SH2D2A, TBX21, IL2RB, SLAMF7, CST7	-2.21	8.07e-07	1.47e-05	SLE_NR.vs.SLE_R.day7
innate antiviral response (M150)	RSAD2, IFIT1, OAS3, OAS1, OASL, PLSCR1, EIF2AK2, IRF7, APOBEC3A, TAP1	2.13	9.17e-06	0.000152	SLE_NR.vs.SLE_R.day7
TLR and inflammatory signaling (M16)	FCGR1A, APOBR, HSPA6, KCNJ15, FCGR1B, FES, CXCR2, SIGLEC9, MYD88, FPR1, CSF3R, BST1, LILRB2, TLR2, TLR7, NCF4, ALOX5, FGR, C5AR1, LY96, FPR2, PILRA, ANPEP, TYROBP, TLR1, AQP9, TLR6, KCNJ2	2.16	1.23e-05	0.000187	SLE_NR.vs.SLE_R.day7
enriched in neutrophils (I) (M37.1)	CHI3L1, FFAR2, CXCR1, KCNJ15, HCAR3, ORM1, PROK2, GLT1D1, TREM1, FPR1, DGAT2, CSF3R, TNFRSF10C, NCF4, PTAFR, MXD1, C5AR1, FPR2, CREB5, NLRP12, CYP4F3, VNN3, CMTM2, ALPL, BASP1, CDA, G0S2, ADGRG3	2.03	7.7e-05	0.001	SLE_NR.vs.SLE_R.day7
DC surface signature (S5)	SIGLEC1, EMP1, PTGFRN, TMEM51, TMEM158, MSR1, TMEM255A, RAMP1, CD9, ITPRIPL2, HLA-DQB1, P2RY6, FPR3, ATP1B2, CD274, CD151, TSPAN33, HLA-DQA1, CCRL2, LHFPL2, PRRG4	1.99	7.73e-05	0.001	SLE_NR.vs.SLE_R.day7
cell cycle (III) (M103)	CDC6, CCNE1, PKMYT1, CCNA2, CHEK1, PLK1, CCNB1, CDC20, ANAPC10, MCM2, PTTG1, CCNB2, DBF4, MCM6, MCM3, BUB1	-1.99	0.000113	0.00137	SLE_NR.vs.SLE_R.day7
plasma cells & B cells, immunoglobulins (M156.0)	IGHG1, JCHAIN, IGLV1-44, IGKV4-1, MZB1, IGKC, TNFRSF17, IGLV2-23, CD52	-1.92	0.000124	0.00141	SLE_NR.vs.SLE_R.day7
T cell surface signature (S0)	CXCR6, ICOS, CD28, CD3G, ITM2A, CD6, CCDC167, SLC38A1, CLEC2D, CD2, CD3E, GPR171, TMEM263, SIT1, PTPRCAP, CD320, SLC37A3	-1.97	0.000214	0.00221	SLE_NR.vs.SLE_R.day7
RIG-1 like receptor signaling (M68)	CXCL10, ISG15, CXCL8, IRF7, IFIH1, DDX58, DHX58	1.95	0.000218	0.00221	SLE_NR.vs.SLE_R.day7
enriched in monocytes (IV) (M118.0)	TNFSF13B, VNN1, SLC24A4, LRRK2, HCAR3, LTBR, CD68, CXCR2, IL1R2, EMILIN2, SAMHD1, LGALS3, FGD4, ARHGEF10L, RNASE6, DOK3, C1orf162, TNFRSF1B, LY96, HLA-DMB, MYO1F, CTSS, CARD9, TLR1, ACSL1, DOCK5, DUSP6, PGD	1.96	0.000239	0.00229	SLE_NR.vs.SLE_R.day7
T cell activation (II) (M7.3)	ICOS, GZMA, CD3G, CD3D, CXCR3, TIGIT, TRAT1, CD247, STAT4, ZAP70, SLAMF1, CD3E, LCK, ITK, GPR171, SLAMF7, PTPN7, PTPRCAP	-1.96	0.00029	0.00264	SLE_NR.vs.SLE_R.day7
viral sensing & immunity; IRF2 targets network (II) (M111.1)	CXCL10, USP18, IFIT2, TNFSF13B, ZBP1, DDX58, TAP1, BST2, CASP1	1.97	0.000391	0.00339	SLE_NR.vs.SLE_R.day7
mitotic cell cycle in stimulated CD4 T cells (M4.11)	AURKB, CCNA2, TK1, CDCA3, STMN1, RAD51C	-1.84	0.000468	0.00387	SLE_NR.vs.SLE_R.day7
myeloid cell enriched receptors and transporters (M4.3)	SIGLEC16, SLC24A4, CCR1, SECTM1, SLC15A3, MYOF, CD14, SLC2A6, SIGLEC7, MARCO, CD86, GPBAR1, MTMR11, MPEG1, RNASE6, ASGR1, LRRC25, LILRA1, CD1D	1.98	0.000551	0.00436	SLE_NR.vs.SLE_R.day7
T cell activation (III) (M7.4)	THEMIS, PRKCQ, CD96, RASGRP1, NELL2, LCK, RORA, ETS1, KLF12, CAMK4, ZMYND11	-1.83	0.00099	0.00723	SLE_NR.vs.SLE_R.day7
T cell differentiation via ITK and PKC (M18)	FASLG, ITM2A, PRKCQ, SPOCK2, SH2D1A, PRKCH, ITK, ETS1, ABLIM1	-1.8	0.00102	0.00723	SLE_NR.vs.SLE_R.day7
T cell differentiation (Th2) (M19)	GZMK, PKIA, CD28, CD3G, ITM2A, TRAT1, UBASH3A, LCK, LAT, GPR171, IL32, GATA3, SIT1	-1.82	0.00111	0.00723	SLE_NR.vs.SLE_R.day7
mitotic cell cycle in stimulated CD4 T cells (M4.5)	CXCR6, CDCA5, CENPM, CDCA7, RRM2, ADGRG1, CDC20, UHRF1	-1.84	0.00111	0.00723	SLE_NR.vs.SLE_R.day7
cell movement, Adhesion & Platelet activation (M30)	SEMA6A, PDGFA, ALOX12, CD9, TPM1, NAV1	1.81	0.00112	0.00723	SLE_NR.vs.SLE_R.day7
cell cycle (II) (M4.10)	CCNE1, DTL, GINS2, CHEK1, CCNB1, RRM2, CCNB2	-1.8	0.00116	0.00723	SLE_NR.vs.SLE_R.day7
mitotic cell cycle (M4.7)	PKMYT1, CCNA2, PLK1, CDT1, CCNB1, FOXM1, SHCBP1, CCNB2	-1.82	0.00122	0.00723	SLE_NR.vs.SLE_R.day7
platelet activation - actin binding (M196)	WASF3, LGALSL, ABLIM3, TPM1	1.75	0.00124	0.00723	SLE_NR.vs.SLE_R.day7
enriched in T cells (II) (M223)	TRGC2, FGFBP2, CD40LG, HOPX, TC2N, LBH, SLC38A1, PLEKHF1, CLEC2D, DENND2D	-1.82	0.00127	0.00723	SLE_NR.vs.SLE_R.day7
T cell activation and signaling (M5.1)	CD3G, CD3D, PRKACB, TRAC, CD52, TRAT1, CD247, ZAP70, CD2, CD3E, LCK, ITK, TRAV20	-1.84	0.00165	0.0091	SLE_NR.vs.SLE_R.day7
viral sensing & immunity; IRF2 targets network (I) (M111.0)	USP18, KYNU, IFI35, TNFSF13B, ZBP1, TAP1, BST2, LY86, FES, TLR7, PSMB8	1.88	0.00174	0.00931	SLE_NR.vs.SLE_R.day7
cell division in stimulated CD4+ T cells (M46)	GGH, CDCA7, ZWINT, DTL, CDCA3, CDT1, RRM2, UHRF1, SHCBP1, RAD51	-1.8	0.00223	0.0116	SLE_NR.vs.SLE_R.day7
activated dendritic cells (M67)	RSAD2, SERPING1, DDX60, PLSCR1, C1QC, IRF7, IFIH1, DDX58, C2	1.85	0.00275	0.0138	SLE_NR.vs.SLE_R.day7
E2F1 targets (Q4) (M10.1)	CDC6, CIT, PKMYT1, KNTC1, DCLRE1A, STMN1, RANBP1, RAD51	-1.79	0.00281	0.0138	SLE_NR.vs.SLE_R.day7
PLK1 signaling events (M4.2)	TRIP13, CENPU, MYBL2, GINS2, PLK1, HJURP, CDC20, TPX2	-1.77	0.00408	0.0196	SLE_NR.vs.SLE_R.day7
E2F1 targets (Q3) (M10.0)	CDC6, STMN1, UNG, MCM2, RANBP1, MCM6, RAD51	-1.73	0.00438	0.0201	SLE_NR.vs.SLE_R.day7
Resting dendritic cell surface signature (S10)	EMP1, PTGFRN, TMEM51, TMEM255A, CD9, ITPRIPL2, HLA-DQB1, P2RY6, CD151, SLC27A3, CCRL2, LHFPL2, MCUR1, IL1R2, CD86, PLD3, SPINT2, HLA-DMA, PLXDC2, IL1R1	1.75	0.00442	0.0201	SLE_NR.vs.SLE_R.day7
proinflammatory cytokines and chemokines (M29)	CXCL8, CCL3, C3, IL1B, CCRL2	1.67	0.0047	0.0202	SLE_NR.vs.SLE_R.day7
mitotic cell cycle in stimulated CD4 T cells (M4.9)	TRIP13, CDC6, NCAPH, RRM1, RAD51	-1.71	0.00472	0.0202	SLE_NR.vs.SLE_R.day7
cell cycle and transcription (M4.0)	TRIP13, CDC6, GGH, STIL, WDHD1, CENPU, CDCA5, BRIP1, AURKB, CENPM, CDCA7, FAM83D, BIRC5, KIFC1, NCAPH, ZWINT, MYBL2, CCNA2, DTL, KNTC1, GINS2, CENPH, TK1, CDCA3, WDR76, CHEK1, PLK1, CDT1, HJURP, RFC3, CCNB1, UBE2C, RRM2, STMN1, CDC20, CCNF, TPX2, UHRF1, TCF19, RMI1, FOXM1, FANCI, ORC1, MCM2, SHCBP1, MKI67, PTTG1, CCNB2, RRM1, MCM6, TROAP, BUB1, RAD51, ZWILCH	-1.48	0.00477	0.0202	SLE_NR.vs.SLE_R.day7
Activated (LPS) dendritic cell surface signature (S11)	IFI27, SIGLEC1, IFI6, TNFSF13B, TMEM140, CD274, F11R, PRRG4, SLC43A2, SLC31A2, IL13RA1, NINJ1	1.78	0.00509	0.0209	SLE_NR.vs.SLE_R.day7
immune activation - generic cluster (M37.0)	MS4A3, CEACAM1, ICOSLG, TNFAIP6, RGL1, JUP, ADCY9, PSD3, CD9, PDGFC, RNASE3, VNN1, CHI3L1, DIPK1B, PRKAR2B, NLRP3, GPR84, APOBR, NAV1, SLC24A4, GAS2L1, GNAI1, STX11, C3AR1, TCN1, LRRK2, IGFBP7, MGST1, KCNJ15, HCAR3, TSPAN2, SCD, MS4A4A, ARHGEF40, ROPN1L, MBOAT2, CXCR2, IL1R2, ORM1, PRRG4, LILRA5, SIGLEC9, PROK2, OSCAR, LRP1, DHCR24, EMILIN2, SAMHD1, TENT5A, CORO2A, KCNE3, HK3, LGALS3, SVIL, RASGR…	1.42	0.00533	0.0209	SLE_NR.vs.SLE_R.day7
chemokine cluster (I) (M27.0)	CXCL10, CXCL8, CCL2	1.66	0.00546	0.0209	SLE_NR.vs.SLE_R.day7
enriched in activated dendritic cells/monocytes (M64)	CXCL8, IL1RN, IL1B, TNFAIP2, SLC15A3, SOD2, SLC31A2, IL13RA1, NINJ1, DRAM1, MARCKS, ANPEP, CXCL1, BASP1, G0S2, NIBAN1	1.74	0.00548	0.0209	SLE_NR.vs.SLE_R.day7
T cell differentiation (M14)	CD28, TCF7, BCL11B, RASGRP1, SPOCK2, SH2D1A, UBASH3A, ITK	-1.72	0.00551	0.0209	SLE_NR.vs.SLE_R.day7
C-MYC transcriptional network (M4.12)	CDCA7, BIRC5, TK1, CCNB1, MCM6, BCAT1	-1.67	0.0082	0.0305	SLE_NR.vs.SLE_R.day7
enriched in monocytes (surface) (M118.1)	TNFSF13B, S1PR3, SLC24A4, LTBR, IL1R2, NFAM1, SLC16A3, C1orf162, TNFRSF1B, HLA-DMB, MCTP1	1.7	0.00914	0.0331	SLE_NR.vs.SLE_R.day7
enriched in NK cells (II) (M61.0)	KLRB1, ADGRG1, TGFBR3, S1PR5, CD96, CD247, KLRK1, IL2RB, CD7	-1.68	0.00927	0.0331	SLE_NR.vs.SLE_R.day7
enriched in myeloid cells and monocytes (M81)	PDGFA, CHI3L1, NLRP3, CD14, FCER1G, CCR2, PRAM1, TLR7, PROS1, MARCKS, CSF1R, ACTN1	1.68	0.00965	0.0338	SLE_NR.vs.SLE_R.day7
E2F transcription factor network (M8)	CDC6, CDCA5, ZWINT, CCNA2, UBE2C, ORC1	-1.67	0.0107	0.0366	SLE_NR.vs.SLE_R.day7
mitotic cell division (M6)	CENPU, AURKB, CENPM, BIRC5, ZWINT, CENPH, PLK1, CDC20	-1.65	0.0114	0.0383	SLE_NR.vs.SLE_R.day7
suppression of MAPK signaling (M56)	IL1B, HSPA6, FOS, IL1R2, CD14, RASGRP4, DUSP1, ARRB1, DUSP3, CACNA2D3	1.72	0.0117	0.0388	SLE_NR.vs.SLE_R.day7
mitotic cell cycle - DNA replication (M4.4)	CDC6, STIL, CDT1, TPX2, MCM2, PRIM2, MCM6, MCM3, MCM7, CDC45, RPA2	-1.67	0.0127	0.0412	SLE_NR.vs.SLE_R.day7
recruitment of neutrophils (M132)	FFAR2, CXCR1, HCAR3, PROK2, FPR1, PTAFR, C5AR1, FPR2	1.64	0.0138	0.0439	SLE_NR.vs.SLE_R.day7
mismatch repair (I) (M22.0)	ZWINT, CHEK1, RFC3, MSH2, RMI1, MCM6, BUB1	-1.64	0.0151	0.0475	SLE_NR.vs.SLE_R.day7
cell cycle and growth arrest (M31)	CXCL8, IL1B, RARA, DUSP1, JUNB, PPP1R15A, GADD45B	1.61	0.0157	0.0486	SLE_NR.vs.SLE_R.day7
innate activation by cytosolic DNA sensing (M13)	CXCL10, IRF7, ZBP1, DDX58, IL1B	1.68	0.0165	0.0499	SLE_NR.vs.SLE_R.day7
enriched in NK cells (receptor activation) (M61.2)	KLRD1, PRKCQ, CD96, CD247, ZAP70, KLRK1, ITK	-1.65	0.0169	0.05	SLE_NR.vs.SLE_R.day7
MHC-TLR7-TLR8 cluster (M146)	HLA-G, HLA-DQB1, HLA-DQA1, HLA-C, TLR7, HLA-E, HLA-B, HLA-DRB1, HLA-A, HLA-DRA, HLA-DPB1, HLA-F, CD74	1.63	0.017	0.05	SLE_NR.vs.SLE_R.day7
cell cycle and transcription (M4.0)	SHCBP1, CDC6, CDC20, KIFC1, FOXM1, NUSAP1, RRM2, TPX2, DLGAP5, HJURP, MKI67, BRIP1, STIL, CCNB1, CCNB2, GINS2, FANCI, CDCA3, CDCA7, PLK1, DTL, SPC24, CDC45, FCGR1A, CENPM, BIRC5, MYBL2, MYOF, CDCA5, MTFR2, SHTN1, FAM83D, CDT1, CYP1B1, ORC1, PARPBP, AURKA, UHRF1, SECTM1, CSF1R, TRIP13, HMOX1, FEN1, BUB1, TK1, SLC31A2, MCM2, TROAP, UBE2C, NDC80, CCNA2, KIF2C, WDHD1, TCF19, SORT1, MPEG1, AURKB, RMI2…	2.39	3.25e-15	5.91e-13	SLE_R.vs.HC.day23
cell cycle (I) (M4.1)	CDC6, CDC20, KIFC1, FOXM1, NUSAP1, RRM2, TPX2, DLGAP5, HJURP, MKI67, BRIP1, CCNB1, CCNB2, GINS2, FANCI, CDCA3, PLK1, DTL, SPC24, CDC45, CENPM, BIRC5, MYBL2, CDCA5, FAM83D, CDT1, AURKA, UHRF1, TRIP13, FEN1, BUB1, MCM2, UBE2C, NDC80, CCNA2, KIF2C	2.52	4.94e-13	4.49e-11	SLE_R.vs.HC.day23
enriched in NK cells (I) (M7.2)	ADGRG1, PTGDR, IL2RB, PRF1, TBX21, FASLG, S1PR5, GZMH, GZMA, KLRB1, EOMES, KLRD1, KLRC1, FGFBP2, PLEKHF1, SLAMF7, TGFBR3, SH2D2A, KLRK1, HOPX, CST7	2.34	4.31e-08	2.62e-06	SLE_R.vs.HC.day23
plasma cells, immunoglobulins (M156.1)	IGHG1, IGLV1-44, IGLV2-23, IGHA1, IGKV1-5, IGKV4-1, TXNDC5, MZB1, IGKC, IGHV3-48, TNFRSF17	2.09	6.6e-07	3e-05	SLE_R.vs.HC.day23
NK cell surface signature (S1)	PTGDR, IL2RB, FASLG, IL12RB2, S1PR5, SLCO4C1, CX3CR1, NCR1, SLAMF7, ADRB2, TGFBR3, HAVCR2, ENPP5, KLRK1	2.13	5.65e-06	0.000177	SLE_R.vs.HC.day23
cell cycle (III) (M103)	CDC6, CDC20, CCNB1, CCNB2, PLK1, CDC45, CDKN1A, CCNE1, BUB1, MCM2, CCNA2, PKMYT1, MCM3, MCM5, CDK4, PTTG1	2.16	5.83e-06	0.000177	SLE_R.vs.HC.day23
plasma cells & B cells, immunoglobulins (M156.0)	IGHG1, IGLV1-44, IGLV2-23, JCHAIN, IGKV4-1, MZB1, IGKC, TNFRSF17	2.01	1.16e-05	0.000301	SLE_R.vs.HC.day23
PLK1 signaling events (M4.2)	CDC20, NUSAP1, TPX2, HJURP, GINS2, PLK1, MYBL2, AURKA, TRIP13, BUB1, NDC80	2.01	2.72e-05	0.000618	SLE_R.vs.HC.day23
cell division in stimulated CD4+ T cells (M46)	SHCBP1, RRM2, CDCA3, CDCA7, DHCR24, DTL, CDC45, CDT1, UHRF1	2.03	6.88e-05	0.00139	SLE_R.vs.HC.day23
mitotic cell cycle (M4.7)	SHCBP1, FOXM1, CCNB1, CCNB2, PLK1, CDT1, CCNA2, PKMYT1	1.89	0.000124	0.00226	SLE_R.vs.HC.day23
cell cycle (II) (M4.10)	RRM2, CCNB1, CCNB2, GINS2, DTL, CCNE1	1.86	0.000178	0.00294	SLE_R.vs.HC.day23
mitotic cell division (M6)	CDC20, PLK1, SPC24, CENPM, BIRC5, BUB1, NDC80, KIF2C, AURKB, CENPH, ZWILCH	1.84	0.000967	0.0132	SLE_R.vs.HC.day23
putative targets of PAX3 (M89.1)	RGS1, ATF3, EGR2, DUSP2, NR4A1, CD83	1.76	0.00101	0.0132	SLE_R.vs.HC.day23
E2F transcription factor network (M8)	CDC6, CDCA5, MTFR2, ORC1, PARPBP, UBE2C, CCNA2	1.78	0.00101	0.0132	SLE_R.vs.HC.day23
Ran mediated mitosis (M15)	TPX2, PLK1, AURKA, KPNA2, KIF2C, AURKB	1.78	0.00115	0.0138	SLE_R.vs.HC.day23
mitotic cell cycle - DNA replication (M4.4)	CDC6, TPX2, STIL, CDC45, CDT1, PARPBP, MCM2, MCM3, MCM5	1.86	0.00129	0.0138	SLE_R.vs.HC.day23
AP-1 transcription factor network (M20)	ATF3, FOSB, CCL2, FOSL1, JUN, EGR1	1.82	0.00129	0.0138	SLE_R.vs.HC.day23
mitotic cell cycle in stimulated CD4 T cells (M4.5)	CDC20, RRM2, ADGRG1, CDCA7, CXCR6, CENPM, CDCA5, UHRF1, NDC80	1.85	0.00143	0.0145	SLE_R.vs.HC.day23
enriched in B cells (IV) (M47.3)	IGHG1, IGHA1, TPD52	1.69	0.00278	0.0266	SLE_R.vs.HC.day23
chemokine cluster (I) (M27.0)	CXCL10, CCL4, CCL2	1.67	0.00334	0.0293	SLE_R.vs.HC.day23
enriched in neutrophils (I) (M37.1)	CHI3L1, CMTM2, KRT23, CYP4F3, STEAP4, FFAR2, CDA, CSF3R, MGAM, VNN3, TREM1, MXD1, ADGRE3, PROK2, MME, BASP1, NCF4, CXCR1, TNFRSF10C, MANSC1, LIN7A, ADGRG3, PTAFR, HCAR3, ST6GALNAC2, GLT1D1	-1.72	0.00338	0.0293	SLE_R.vs.HC.day23
enriched in NK cells (II) (M61.0)	ADGRG1, IL2RB, S1PR5, KLRB1, TGFBR3, KLRK1	1.7	0.00359	0.0297	SLE_R.vs.HC.day23
signaling in T cells (I) (M35.0)	ATF3, FOSB, PRF1, FASLG, JUN	1.71	0.00387	0.0306	SLE_R.vs.HC.day23
C-MYC transcriptional network (M4.12)	CCNB1, CDCA7, BIRC5, TK1, BCAT1	1.66	0.00604	0.0458	SLE_R.vs.HC.day23
enriched in monocytes (II) (M11.0)	CACNA2D3, TLR2, FPR2, CYP1B1, CLEC4E, VNN2, PLBD1, IL13RA1, CPPED1, SGK1, FPR1, NLRP12, PTAFR, ANPEP, MGST1, AQP9, LYN, RBM47, GLT1D1, NOD2, SIGLEC9, NLRP3, QPCT, GCA, PDGFC, CD163, SLC31A2, SIRPA, ADGRE2, TREM1, PYGL, NCF1, SECTM1, IMPA2, ITGAM, IFNGR2, SULF2, RNF130, RBP7, HCK, PLXDC2, CD14, C5AR1, VNN3, CD93, ALOX5, PRKCD, MNDA, LILRA2, LGALS2, CSF3R, GAS2L1, BST1, SPI1, TNS3, TBXAS1, CFP, LAT…	2.75	1.6e-19	2.9e-17	SLE_NR.vs.HC.day23
enriched in neutrophils (I) (M37.1)	ORM1, ALPL, PROK2, FPR2, KCNJ15, KRT23, HCAR3, CHI3L1, VNN2, CMTM2, TNFRSF10C, DGAT2, MGAM, FPR1, NLRP12, CXCR1, LIN7A, PTAFR, BASP1, CREB5, GLT1D1, MANSC1, CYP4F3, ADGRG3, LRRC4, ADGRE3, TREM1, G0S2, PYGL, MME, C5AR1, VNN3, CSF3R	2.86	3.88e-15	3.53e-13	SLE_NR.vs.HC.day23
immune activation - generic cluster (M37.0)	ORM1, MYO7B, IL1R2, CA4, ROPN1L, MBOAT2, VNN1, PROK2, CACNA2D3, ARHGEF40, FPR2, KCNJ15, CCR9, HCAR3, CXCR2, CHI3L1, LY96, ACSL1, VNN2, CMTM2, IL1R1, SGK1, MGAM, CLEC4D, LIN7A, ANPEP, CR1, MGST1, AQP9, CDK14, HAL, BASP1, MS4A3, CREB5, LYN, MMP9, MANSC1, BCL6, LRP12, CYP4F3, ADGRG3, LRRC4, SIGLEC9, NLRP3, QPCT, PDGFC, BRCA2, TREM1, G0S2, STX11, PYGL, DHCR24, IMPA2, ITGAM, SULF2, RBP7, PLXDC2, CD9, …	2.26	6.65e-12	4.03e-10	SLE_NR.vs.HC.day23
Monocyte surface signature (S4)	IL1R2, ADGRD1, TLR2, FPR2, TMEM121B, HCAR3, VNN2, MGAM, FPR1, PTAFR, MBOAT7, SIGLEC9, CD163, ADGRE2, TREM1, S1PR3, PLPPR2, ITGAM, C5AR1, NFAM1, CD93, SLC46A2, CSF3R, TLR1, VSIR, IL6R, LTBR, ANO10, SLC16A3, STEAP4, MFSD1, FCGR1B, TMEM71, SLC11A1, CCR1, SLC24A4, GLIPR1, MS4A6A, CD33, PECAM1, ASGR2, FXYD6, CCR2, TNFRSF1B, FCGRT, LILRB2, KCNQ1, ASGR1, BRI3, P2RX1	2.62	1.56e-11	7.09e-10	SLE_NR.vs.HC.day23
TLR and inflammatory signaling (M16)	TLR2, FPR2, KCNJ15, CXCR2, LY96, MGAM, FPR1, ANPEP, AQP9, SIGLEC9, C5AR1, ALOX5, TLR6, FCGR1CP, KCNJ2, CSF3R, BST1, TLR1, PADI4, FCGR1B, PILRA, MYD88, HSPA6, FGR, NCF4	2.42	6.41e-08	2.33e-06	SLE_NR.vs.HC.day23
enriched in monocytes (IV) (M118.0)	IL1R2, VNN1, HCAR3, CXCR2, LY96, ACSL1, MGAM, HAL, BCL6, PTGS2, TLR1, LRRK2, PADI4, LTBR, STEAP4, DUSP6, PGD, MYO1F, SLC24A4, RNASE6, CTSS, DOK3, DOCK5, TNFRSF1B, TNFSF13B, LGALS3, NACC2, F5, EMILIN2, ARHGEF10L	2.28	1.22e-06	3.7e-05	SLE_NR.vs.HC.day23
cell cycle (I) (M4.1)	TRIP13, RAD51, KIF2C, CHEK1, SUV39H2, KNTC1, CENPS, ZWILCH, CDCA5, DLGAP5, BIRC5, TYMS, CDT1, BUB1, UHRF1, ZWINT, MCM2, CDCA3, AURKB, STMN1, PRIM1, CENPH, CDC45, FEN1, NCAPH, CENPU, MCM6, CCNA2, NUSAP1, TIMELESS, FOXM1, CENPM	-2.04	2e-06	5.19e-05	SLE_NR.vs.HC.day23
T cell activation (I) (M7.1)	CD28, CD3G, TIGIT, BCL11B, CAMK4, IL7R, CD2, SLAMF7, TXK, CD3E, CD247, CD27, GATA3, TCF7, TRAC, CD5, PRKCH, TRBC1, ZAP70, SIT1, PRKCQ, IL12RB1, CD3D, PTPN22, SLAMF1, ITK, LCK, CD7, RORA	-1.99	3.58e-05	0.000814	SLE_NR.vs.HC.day23
enriched in T cells (I) (M7.0)	CD28, CD3G, TIGIT, BCL11B, CD6, IL7R, CD2, CD3E, LAT, GPR171, IL32, GZMH, CD247, UBASH3A, CD27, GATA3, TRAC, PRKCH, TRBC1, ZAP70, ETS1, SIT1, SH2D1A, PTPRCAP, PRKCQ, CD3D, ITK, LCK, ITM2A, CD7, RORA	-1.97	4.42e-05	0.000895	SLE_NR.vs.HC.day23
recruitment of neutrophils (M132)	PROK2, FPR2, HCAR3, FPR1, CXCR1, PTAFR, C5AR1	1.94	0.000173	0.00316	SLE_NR.vs.HC.day23
enriched in activated dendritic cells/monocytes (M64)	CXCL8, IL13RA1, ANPEP, NIBAN1, BASP1, SOD2, SLC31A2, SIRPA, G0S2, NINJ1, IL1B, CXCL1, MARCKS	2	0.000211	0.00348	SLE_NR.vs.HC.day23
regulation of signal transduction (M3)	WLS, TLR2, TIAM2, FPR1, CDK14, LYN, BCL6, NOD2, SULF2, C5AR1, PRKCD, JUP, PSD3, CCR1, TIMP2	2	0.000504	0.00764	SLE_NR.vs.HC.day23
enriched in myeloid cells and monocytes (M81)	PROS1, CHI3L1, LIN7A, EHD3, BCL6, NLRP3, CD14, ACTN1, PDGFA, CCR2, MARCKS, PRAM1, F5	1.88	0.00104	0.0145	SLE_NR.vs.HC.day23
enriched in neutrophils (II) (M163)	ARHGEF40, MBOAT7, BTNL8, IMPA2, TSPAN2, BEST1, FRAT2, ARAP3, HSPA6	1.85	0.00131	0.0165	SLE_NR.vs.HC.day23
suppression of MAPK signaling (M56)	IL1R2, CACNA2D3, DUSP1, FOS, CD14, RASGRP4, DUSP6, HSPA6, IL1B	1.87	0.00136	0.0165	SLE_NR.vs.HC.day23
enriched in monocytes (III) (M73)	HCAR3, FOS, BCL6, PLXDC2, DUSP6, CCR1, TIMP2	1.85	0.00155	0.0176	SLE_NR.vs.HC.day23
AP-1 transcription factor network (M20)	CXCL8, FOS, FOSB, MMP9, FOSL2, JUNB, FOSL1, JUN	1.86	0.00177	0.019	SLE_NR.vs.HC.day23
blood coagulation (M11.1)	LYN, SIRPA, TREM1, ITGAM, SLC16A3, PECAM1, SERPINA1, PLAUR, GNB4, P2RX1, F5, PSAP, CD36	1.87	0.00191	0.0193	SLE_NR.vs.HC.day23
lipid metabolism, endoplasmic reticulum (M92)	CYP1B1, MGST1, CYP4F3, PTGS2, TBXAS1	1.74	0.00229	0.022	SLE_NR.vs.HC.day23
T cell surface signature (S0)	CD28, TMEM263, CD3G, CD6, CLEC2D, CD2, CD3E, GPR171, CD320, SIT1, PTPRCAP, CCDC167, ITM2A	-1.81	0.00256	0.0233	SLE_NR.vs.HC.day23
mitotic cell division (M6)	KIF2C, CENPS, ZWILCH, BIRC5, BUB1, ZWINT, AURKB, CENPH, CENPU, CENPM	-1.86	0.0031	0.0267	SLE_NR.vs.HC.day23
RA, WNT, CSF receptors network (monocyte) (M23)	CXCL8, FOS, RARA, CSF3R, SPI1, PTGS2, CSF2RA, FZD2	1.81	0.00334	0.0267	SLE_NR.vs.HC.day23
endoplasmic reticulum (M37.2)	ACSL1, SGK1, MGST1, CYP4F3, DHCR24, TBXAS1, SCD, SORT1	1.85	0.00337	0.0267	SLE_NR.vs.HC.day23
E2F1 targets (Q4) (M10.1)	RAD51, KNTC1, STMN1, PRIM1, SKP2, PKMYT1, NASP, RANBP1, PCNA	-1.73	0.0053	0.0402	SLE_NR.vs.HC.day23
cell cycle (III) (M103)	CHEK1, CCNE1, BUB1, MCM2, DBF4, CDC45, MCM6, CCNA2, SKP2, PKMYT1, SMC3, PTTG1, MCM3, PCNA, CDKN2C, MCM7	-1.69	0.00615	0.0448	SLE_NR.vs.HC.day23
enriched in neutrophils (I) (M37.1)	CHI3L1, ORM1, KRT23, CMTM2, PROK2, MGAM, HCAR3, CYP4F3, TNFRSF10C, CXCR1, LIN7A, BASP1, ADGRE3, TREM1, PTAFR, ALPL, MANSC1, VNN3, MME, ADGRG3, CSF3R, GLT1D1, STEAP4, VNN2, DGAT2, NLRP12, FPR1, C5AR1, CDA, KCNJ15, FFAR2, NCF4, CREB5, MXD1, FPR2, LRRC4, ST6GALNAC2, PYGL	2.76	6.78e-16	1.23e-13	SLE_NR.vs.SLE_R.day23
cell cycle (I) (M4.1)	TRIP13, KIF2C, RAD51, DLGAP5, NUSAP1, CDCA5, FOXM1, CDCA3, CDC6, BIRC5, MKI67, CDC20, ZWILCH, CDC45, CHEK1, CDT1, RRM2, KIFC1, UHRF1, SUV39H2, CENPM, BUB1, FANCI, CCNB2, DTL, MCM2, PLK1, FEN1, SPC24, MYBL2, CENPS, CCNB1, TYMS, AURKB, CCNA2, KNTC1, TPX2, FAM83D, CENPH, AURKA, BRIP1, UBE2C, STMN1, TIMELESS, NCAPH, PRIM1	-2.58	6.44e-15	5.86e-13	SLE_NR.vs.SLE_R.day23
enriched in monocytes (II) (M11.0)	SGK1, TREM1, PTAFR, VNN3, CLEC4E, AQP9, CSF3R, GLT1D1, NCF1, VNN2, IL13RA1, RBP7, NLRP12, FPR1, GAS2L1, CACNA2D3, RBM47, CPPED1, NLRP3, SLC15A3, MNDA, GCA, LGALS2, TLR2, IMPA2, C5AR1, PLBD1, CDA, QPCT, FPR2, LAT2, CD93, RNF130, FCGRT, PYGL, CD163, TNFAIP2, HSPA6, SIRPA, CFP, CLEC7A, ADGRE2, ANPEP, CSF2RA, KYNU, SLC11A1, SPI1, HCK, FXYD6, LILRA2, S100A11, CD14, TBXAS1, ASGR1, ALOX5, IFNGR2, BST1, …	2.24	1.86e-10	1.13e-08	SLE_NR.vs.SLE_R.day23
cell cycle and transcription (M4.0)	TRIP13, KIF2C, RAD51, DLGAP5, NUSAP1, CDCA5, FOXM1, CDCA3, MTFR2, CDCA7, CDC6, BIRC5, TK1, MKI67, CDC20, ZWILCH, CDC45, CHEK1, PARPBP, CDT1, RRM2, KIFC1, UHRF1, SUV39H2, CENPM, BUB1, TROAP, FANCI, CCNB2, DTL, MCM2, PLK1, STIL, FEN1, SPC24, MYBL2, CENPS, CCNB1, TYMS, ORC1, AURKB, CCNA2, KNTC1, TPX2, FAM83D, FAM72A, CENPH, AURKA, SHCBP1, BRIP1, UBE2C, TCF19, STMN1, TIMELESS, NCAPH, PRIM1, EPB41L3, …	-1.98	1.45e-08	6.58e-07	SLE_NR.vs.SLE_R.day23
immune activation - generic cluster (M37.0)	CHI3L1, ORM1, BRCA2, CMTM2, PROK2, MYO7B, IL1R2, ARHGEF40, VNN1, CXCR2, MGAM, LY96, CA4, HAL, HCAR3, CYP4F3, PTGS2, TNFAIP6, MBOAT2, ROPN1L, LGALS3, SGK1, LIN7A, BASP1, TREM1, LRP12, IL1R1, MANSC1, AQP9, CD9, ADGRG3, STEAP4, PRKAR2B, VNN2, RBP7, TSPAN2, GAS2L1, CACNA2D3, PRRG4, RNASE6, NLRP3, B3GNT5, ACTN1, BCL6, ARAP3, TM6SF1, IMPA2, CDA, KCNJ15, QPCT, NCF4, CDK14, CREB5, MMP9, FPR2, LAT2, LRRC4…	1.95	1.04e-07	3.79e-06	SLE_NR.vs.SLE_R.day23
Monocyte surface signature (S4)	ADGRD1, IL1R2, MGAM, HCAR3, TREM1, PTAFR, CSF3R, STEAP4, VNN2, FPR1, MBOAT7, TLR2, SLC46A2, C5AR1, TMEM71, TMEM121B, NFAM1, FPR2, PLPPR2, CD93, ANO10, FCGRT, CD163, MFSD1, IL6R, ADGRE2, MCTP1, TLR1, SLC11A1, GLIPR1, FXYD6, ASGR1, BRI3, P2RX1, MS4A6A, ASGR2, PYCARD, KCNE3, SLC16A3, VSIR, SIGLEC9, SLC24A4, LRP1, LTBR, S1PR3, AGTRAP, PTPRE	2.23	1.28e-07	3.9e-06	SLE_NR.vs.SLE_R.day23
enriched in NK cells (I) (M7.2)	PTGDR, KLRC1, FASLG, GZMH, ADGRG1, TGFBR3, PRF1, TBX21, KLRD1, SLAMF7, IL2RB, EOMES, SH2D2A, S1PR5, GZMA, FGFBP2, MYBL1, PLEKHF1, ZAP70, ARL4C, CD247, KLRK1, KLRB1, PRKCH, CST7, ITK, HOPX, PRKCQ, CD96, STAT4	-2.21	3.09e-07	8.05e-06	SLE_NR.vs.SLE_R.day23
enriched in monocytes (IV) (M118.0)	IL1R2, VNN1, CXCR2, MGAM, LY96, HAL, HCAR3, PTGS2, LGALS3, STEAP4, PADI4, RNASE6, TNFSF13B, BCL6, ACSL1, LRRK2, DOCK5, MYO1F, F5, TLR1	2.13	8.53e-06	0.000194	SLE_NR.vs.SLE_R.day23
plasma cells, immunoglobulins (M156.1)	IGHG1, IGLV1-44, IGKV1-5, IGLV2-23, TNFRSF17, IGHA1, MZB1, IGKC, IGHV3-48, TXNDC5, IGKV4-1	-2.01	2.87e-05	0.000581	SLE_NR.vs.SLE_R.day23
mitotic cell division (M6)	KIF2C, BIRC5, CDC20, ZWILCH, CENPM, BUB1, PLK1, SPC24, CENPS, AURKB, CENPH	-2.04	5.79e-05	0.00097	SLE_NR.vs.SLE_R.day23
enriched in T cells (I) (M7.0)	GZMH, PRF1, EOMES, TIGIT, CD28, GZMA, CD3G, ZAP70, ETS1, CD247, SH2D1A, RASGRP1, KLRB1, IL32, GATA3, CD7, PRKCH, ITK, GZMK, CD3E, UBASH3A, CD6, TRAC, PRKCQ, CD96, CD2, LCK, CD27, PTPRCAP, LAT, ITM2A, BCL11B, TRBC1, GPR171	-1.98	5.86e-05	0.00097	SLE_NR.vs.SLE_R.day23
cell cycle (III) (M103)	CDC6, CDC20, CCNE1, CDC45, CHEK1, BUB1, CCNB2, MCM2, PLK1, CCNB1, CCNA2, PKMYT1, MCM3, PTTG1, DBF4, MCM5, SKP2, PCNA, MCM6	-2.02	7.47e-05	0.00113	SLE_NR.vs.SLE_R.day23
mitotic cell cycle (M4.7)	FOXM1, CDT1, CCNB2, PLK1, CCNB1, CCNA2, SHCBP1, PKMYT1	-1.93	0.000104	0.00145	SLE_NR.vs.SLE_R.day23
TLR and inflammatory signaling (M16)	CXCR2, MGAM, LY96, KCNJ2, AQP9, CSF3R, PADI4, FPR1, TLR2, C5AR1, KCNJ15, NCF4, FPR2, TLR6, HSPA6, ANPEP, TLR1, ALOX5, BST1, APOBR, TYROBP, PILRA, SIGLEC9	1.98	0.000178	0.00231	SLE_NR.vs.SLE_R.day23
plasma cells & B cells, immunoglobulins (M156.0)	IGHG1, IGLV1-44, IGLV2-23, TNFRSF17, JCHAIN, MZB1, IGKC, IGKV4-1	-1.92	0.000229	0.00278	SLE_NR.vs.SLE_R.day23
recruitment of neutrophils (M132)	PROK2, HCAR3, CXCR1, PTAFR, FPR1, C5AR1, FFAR2, FPR2	1.88	0.000245	0.00278	SLE_NR.vs.SLE_R.day23
T cell activation (I) (M7.1)	SLAMF7, EOMES, TIGIT, CD28, CD3G, TXK, ZAP70, CD247, KLRK1, IL12RB1, RASGRP1, PTPN22, SLAMF1, GATA3, CD7, PRKCH, CD5, ITK, CD3E, TRAC, PRKCQ, CD2, LCK, CD27, BCL11B, TRBC1	-1.87	0.00026	0.00278	SLE_NR.vs.SLE_R.day23
enriched in activated dendritic cells/monocytes (M64)	SOD2, CXCL8, BASP1, IL13RA1, NIBAN1, SLC15A3, NINJ1, TNFAIP2, SIRPA, IL1RN, IL1B, ANPEP, CXCL1, G0S2, MARCKS	1.99	0.000285	0.00289	SLE_NR.vs.SLE_R.day23
PLK1 signaling events (M4.2)	TRIP13, NUSAP1, CDC20, BUB1, PLK1, MYBL2, TPX2, AURKA	-1.91	0.000376	0.0036	SLE_NR.vs.SLE_R.day23
cell movement, Adhesion & Platelet activation (M30)	SEMA6A, PROS1, TPM1, ALOX12, CD9	1.81	0.000432	0.00388	SLE_NR.vs.SLE_R.day23
platelet activation - actin binding (M196)	WASF3, PROS1, ABLIM3, TPM1, LGALSL	1.81	0.000448	0.00388	SLE_NR.vs.SLE_R.day23
cell division in stimulated CD4+ T cells (M46)	RAD51, CDCA3, CDCA7, CDC45, CDT1, RRM2, UHRF1, DTL, TYMS, SHCBP1	-1.91	0.000492	0.00407	SLE_NR.vs.SLE_R.day23
mitotic cell cycle in stimulated CD4 T cells (M4.5)	CDCA5, CDCA7, CDC20, RRM2, UHRF1, CENPM, ADGRG1, TYMS, CXCR6	-1.91	0.000546	0.00432	SLE_NR.vs.SLE_R.day23
mitotic cell cycle - DNA replication (M4.4)	CDC6, CDC45, PARPBP, CDT1, MCM2, STIL, TPX2, PRIM1, MCM3, MCM5, PCNA, MCM6	-1.88	0.000817	0.0062	SLE_NR.vs.SLE_R.day23
activated dendritic cells (M67)	C1QC, CD38, C2, IGKC, SERPING1	-1.77	0.00131	0.00956	SLE_NR.vs.SLE_R.day23
E2F1 targets (Q4) (M10.1)	RAD51, CDC6, CIT, KNTC1, PKMYT1, STMN1, PRIM1, NASP, DCLRE1A, SKP2, PCNA	-1.82	0.00147	0.0103	SLE_NR.vs.SLE_R.day23
suppression of MAPK signaling (M56)	IL1R2, DUSP1, FOS, CACNA2D3, HSPA6, RASGRP4, IL1B, CD14	1.75	0.00331	0.0219	SLE_NR.vs.SLE_R.day23
Ran mediated mitosis (M15)	KIF2C, PLK1, AURKB, TPX2, AURKA, KPNA2	-1.77	0.00337	0.0219	SLE_NR.vs.SLE_R.day23
enriched in neutrophils (II) (M163)	ARHGEF40, BTNL8, TSPAN2, MBOAT7, FRAT2, ARAP3, IMPA2, HSPA6, BEST1, TYROBP	1.76	0.00362	0.0227	SLE_NR.vs.SLE_R.day23
mitotic cell cycle in stimulated CD4 T cells (M4.9)	TRIP13, RAD51, CDC6, RBBP8, NCAPH	-1.76	0.00404	0.0245	SLE_NR.vs.SLE_R.day23
NK cell surface signature (S1)	PTGDR, FASLG, TGFBR3, SLAMF7, IL2RB, S1PR5, NCR1, IL12RB2, CX3CR1, PDGFRB, KLRK1, PLAAT4, SLCO4C1	-1.73	0.0065	0.0382	SLE_NR.vs.SLE_R.day23
enriched in membrane proteins (M124)	ALAS2, NEDD4L, PROK2, C5AR1	1.68	0.00731	0.0411	SLE_NR.vs.SLE_R.day23
T cell activation (II) (M7.3)	SLAMF7, TIGIT, GZMA, CD3G, PTPN7, ZAP70, CD247, IL12RB1, SLAMF1, ITK, CXCR3, CD3E, STAT4, LCK, PTPRCAP	-1.69	0.00746	0.0411	SLE_NR.vs.SLE_R.day23
RA, WNT, CSF receptors network (monocyte) (M23)	CXCL8, PTGS2, CSF3R, FOS, RARA, CSF2RA, SPI1	1.67	0.00927	0.0489	SLE_NR.vs.SLE_R.day23
enriched in NK cells (II) (M61.0)	ADGRG1, TGFBR3, IL2RB, S1PR5, CD247, KLRK1, KLRB1, CD7, CD96	-1.68	0.0094	0.0489	SLE_NR.vs.SLE_R.day23
plasma cells, immunoglobulins (M156.1)	IGHA1, IGKV4-1, IGHG1, IGLV1-44, MZB1, TNFRSF17, IGKC, IGLV2-23, IGHV3-48, IGKV1-5, TXNDC5, CD27	2.37	1.01e-10	1.84e-08	SLE_R.vs.HC.day28
activated dendritic cells (M67)	DDX60, RSAD2, IGKC, IRF7, PLSCR1, CD38, C2, SERPING1, DDX58, C1QC	2.19	1.75e-06	0.000159	SLE_R.vs.HC.day28
innate antiviral response (M150)	IFIT1, OAS3, RSAD2, OAS1, IRF7, OASL, PLSCR1, EIF2AK2, TAP1	2.16	4.87e-06	0.000229	SLE_R.vs.HC.day28
enriched in T cells (I) (M7.0)	CD27, CD3D, TIGIT, GZMH, GZMA, CD3E, TRAC, TRBC1, CD3G, PTPRCAP, CD7, KLRB1, IL32, SH2D1A, ICOS, LAT, PRKCQ, LCK, SIT1, TRAV20, UBASH3A, CD2, GIMAP6, ETS1, BCL11B	2.22	5.03e-06	0.000229	SLE_R.vs.HC.day28
antiviral IFN signature (M75)	DDX60, IFIT1, OAS3, HERC5, RSAD2, OAS1, IRF7, SERPING1, DDX58, DHX58, PML	2.2	7.14e-06	0.00026	SLE_R.vs.HC.day28
plasma cells & B cells, immunoglobulins (M156.0)	IGKV4-1, IGHG1, IGLV1-44, JCHAIN, MZB1, TNFRSF17, IGKC, IGLV2-23, ITM2C, CD52	2.12	2.06e-05	0.000623	SLE_R.vs.HC.day28
type I interferon response (M127)	USP18, DDX60, IFIT1, HERC5, RSAD2, IRF7, PLSCR1, IFITM1, TAP1, STAT1	2.1	4.13e-05	0.00107	SLE_R.vs.HC.day28
enriched in activated dendritic cells (II) (M165)	SIGLEC1, LAMP3, IFIT1, HERC5, RSAD2, DOCK4, IFI27, IFIT3, SERPING1, IFIT2	2.08	0.000383	0.00871	SLE_R.vs.HC.day28
T cell activation (II) (M7.3)	CD3D, TIGIT, CXCR3, GZMA, CD3E, CD3G, PTPRCAP, ICOS, SLAMF1, SLAMF7, IL12RB1, LCK	2.04	0.00047	0.0095	SLE_R.vs.HC.day28
T cell activation (I) (M7.1)	CD27, CD3D, TIGIT, CD3E, TRAC, TRBC1, CD3G, CD5, CD7, ICOS, SLAMF1, SLAMF7, IL12RB1, PRKCQ, LCK, SIT1, CD2, BCL11B, THEMIS, TCF7	1.83	0.00214	0.039	SLE_R.vs.HC.day28
T cell activation and signaling (M5.1)	CD3D, CD3E, TRAC, CD52, CD3G, HLA-DRB1, IL2RG, IL12RB1, LCK, TRAV20, CD2, GIMAP6	1.92	0.00252	0.0417	SLE_R.vs.HC.day28
enriched in monocytes (II) (M11.0)	MS4A4A, MYOF, LGALS2, TFEC, MAFB, CCR1, RIN2, SHTN1, NOD2, CD163, KYNU, EPB41L3, SORT1, FXYD6, TNS3, TYMP, CYFIP1, CST3, IFI30, CYBB, SECTM1, MGST1, TNFAIP2, LRP1, MPEG1, MS4A7, FCN1, KLF4, PLXNB2, ASGR1, MS4A6A, LMO2, ADAP2, SLC31A2, NLRP3, TGFBI, CD86, SLC7A7, KCTD12, FCGR1B, GRN, FCGR1A, CSF1R, ALDH2, LY86, LILRB2, MTMR11, TNFSF13, TLR2, FCER1G, CPVL, CD36, NCF1C, HSPA6, CD14, CD33, FGL2, LILR…	2.72	1.97e-19	3.59e-17	SLE_NR.vs.HC.day28
enriched in activated dendritic cells (II) (M165)	SIGLEC1, RSAD2, LAMP3, IFI27, IFIT1, SERPING1, HERC5, ATF3, IFIT3, IFIT2, IFIH1, TNFAIP6, PARP9, MX2, MGST1, HLX	2.5	3.21e-10	2.02e-08	SLE_NR.vs.HC.day28
antiviral IFN signature (M75)	CXCL10, RSAD2, OAS3, IFIT1, SERPING1, HERC5, OAS1, DDX60, IRF7, DHX58, IFIH1, DDX58, PML, C1QB	2.38	3.34e-10	2.02e-08	SLE_NR.vs.HC.day28
type I interferon response (M127)	RSAD2, USP18, IFIT1, HERC5, DDX60, PLSCR1, IRF7, IFIH1, STAT1, PARP9, IFITM1, TAP1	2.26	1.25e-09	5.67e-08	SLE_NR.vs.HC.day28
innate antiviral response (M150)	RSAD2, OAS3, IFIT1, OAS1, OASL, PLSCR1, IRF7, EIF2AK2, APOBEC3A, TAP1	2.18	8.82e-08	3.21e-06	SLE_NR.vs.HC.day28
DC surface signature (S5)	SIGLEC1, MSR1, FPR3, EMP1, PTGFRN, TMEM255A, TMEM51, CD274, CCRL2, P2RY6, ITPRIPL2, TMEM158, HLA-DQB1, CD151, LHFPL2, HLA-DQA1, PRRG4, CD9, AGPAT3, PDCD1LG2	2.33	1.19e-07	3.61e-06	SLE_NR.vs.HC.day28
myeloid cell enriched receptors and transporters (M4.3)	MYOF, MARCO, CCR1, SIGLEC16, GPBAR1, SECTM1, MPEG1, ASGR1, CD86, SLC7A7, MS4A14, KCTD12, SLC24A4, MTMR11, CD14, CD1D, SIGLEC7, SLC2A6, SLC15A3, RNASE6, LRRC25	2.28	1.86e-07	4.84e-06	SLE_NR.vs.HC.day28
activated dendritic cells (M67)	RSAD2, SERPING1, DDX60, C2, PLSCR1, IRF7, IFIH1, DDX58, C1QC	2.11	2.22e-06	5.06e-05	SLE_NR.vs.HC.day28
enriched in NK cells (I) (M7.2)	PTGDR, HOPX, FGFBP2, KLRD1, GZMA, GZMH, CST7, ADGRG1, KLRB1, MYBL1, TBX21, KLRC1, S1PR5, PRKCH, CD247, EOMES, PLEKHF1, CD96, TGFBR3, KLRK1, ITK, RORA, STAT4, ZAP70, PRF1	-2.14	3.59e-06	7.26e-05	SLE_NR.vs.HC.day28
enriched in T cells (I) (M7.0)	GZMK, GZMA, GZMH, KLRB1, TIGIT, CD6, PRKCH, UBASH3A, CD247, EOMES, NELL2, CD96, CD27, SH2D1A, CD28, ITK, IL7R, CD2, RORA, CD3D, ZAP70, PRF1, TRAV20, LCK, CD3G, BCL11B, ITM2A, ICOS, PTPRCAP, TRBC1, GPR171, PRKCQ, TRAT1, IL32, RASGRP1, TRAC, CD3E, CD7	-2.09	5.21e-06	9.49e-05	SLE_NR.vs.HC.day28
Monocyte surface signature (S4)	MARCO, CCR1, CD163, FXYD6, S1PR3, LRP1, ASGR1, MS4A6A, SLC46A2, SLC7A7, FCGR1B, BRI3, SLC24A4, CCR2, LILRB2, TLR2, CD36, CD33, LTBR, PTGIR, SIGLEC9, AGTRAP, ASGR2, TMEM121B, C1orf162, NRROS, TNFRSF1B, MBOAT7, HCAR3, PTPRE, CD4, P2RY2, NFAM1, SPNS1, KCNQ1, P2RX1, FPR2, TREM1, FCGRT, ANO10, MFSD1, C5AR1, CD93, PYCARD, KCNE3, ITGAM, FPR1, VSIR	2.07	5.89e-06	9.74e-05	SLE_NR.vs.HC.day28
Resting dendritic cell surface signature (S10)	EMP1, PTGFRN, TMEM255A, TMEM51, CCRL2, P2RY6, ITPRIPL2, SLC27A3, CD86, HLA-DQB1, CD151, FZD1, TTYH3, CSF1R, LHFPL2, CD9, ENG, HLA-DMA, PLD3, SUCNR1	2.12	1.88e-05	0.000285	SLE_NR.vs.HC.day28
viral sensing & immunity; IRF2 targets network (II) (M111.1)	CXCL10, USP18, IFIT2, DDX58, BST2, ZBP1, TNFSF13B, TAP1, CASP1	2.02	4.5e-05	0.000631	SLE_NR.vs.HC.day28
RIG-1 like receptor signaling (M68)	CXCL10, ISG15, IRF7, DHX58, IFIH1, DDX58, TNF, NFKBIA	1.96	5.14e-05	0.000636	SLE_NR.vs.HC.day28
T cell activation (I) (M7.1)	TIGIT, CAMK4, PRKCH, CD247, EOMES, PTPN22, CD27, CD28, KLRK1, ITK, IL7R, CD2, RORA, SLAMF1, CD3D, ZAP70, LCK, THEMIS, CD3G, BCL11B, TXK, ICOS, CD5, TRBC1, PRKCQ, SLAMF7, TCF7, RASGRP1, DPP4, TRAC, CD3E, CD7	-2.04	5.24e-05	0.000636	SLE_NR.vs.HC.day28
viral sensing & immunity; IRF2 targets network (I) (M111.0)	USP18, IFI35, TLR7, BST2, ZBP1, KYNU, TNFSF13B, TAP1, LY86, RIPK2, PSMB8, CTSS, FES	1.98	7.12e-05	0.000805	SLE_NR.vs.HC.day28
cell cycle and transcription (M4.0)	MYOF, LGALS2, TFEC, MAFB, CCR1, RIN2, SHTN1, NOD2, APOBEC3A, CD163, KYNU, EPB41L3, SORT1, FXYD6, TNS3, FAM72A, TYMP, CST3, IFI30, CYBB, IL1RN, SECTM1, TNFAIP2, KIF23, MPEG1, FCN1, KLF4, PLXNB2, ASGR1, MS4A6A, MARCKS, LMO2, SLC31A2, TGFBI, CD86, SLC7A7, KCTD12, FCGR1B, CDCA5, GRN, FCGR1A, CSF1R, ALDH2, LY86, LILRB2, MTMR11, TNFSF13, TLR2, FCER1G, CPVL, CD36, NCF1C, HSPA6, CD14, CD33, FGL2, HMOX1, …	1.73	7.52e-05	0.000805	SLE_NR.vs.HC.day28
complement activation (I) (M112.0)	SERPING1, C2, C1QA, A2M, C1QB, C3AR1, C1QC, C3	1.96	0.00016	0.00162	SLE_NR.vs.HC.day28
mitotic cell division (M6)	SGO2, CENPU, BIRC5, CENPM, ZWILCH, AURKB, CENPH, CDC20, SPC24, PLK1, ZWINT	-1.98	0.000178	0.00171	SLE_NR.vs.HC.day28
cell cycle (I) (M4.1)	SGO2, CENPU, GINS2, CCNB2, BIRC5, FAM83D, CHEK1, CENPM, TOP2A, UHRF1, ZWILCH, CCNB1, AURKB, CENPH, RRM2, PTTG1, CDC20, CCNF, SUV39H2, TRIP13, SPC24, PLK1, ZWINT, MYBL2, TYMS, UBE2C, DTL, CDC6	-1.77	0.000251	0.00228	SLE_NR.vs.HC.day28
enriched in monocytes (IV) (M118.0)	TNFSF13B, LY96, CD68, ARHGEF10L, DUSP6, SLC24A4, LTBR, CARD9, HLA-DMB, LGALS3, SAMHD1, EMILIN2, HHEX, RNASE6, C1orf162, CTSS, TNFRSF1B, HCAR3, CD4, VNN1	1.91	0.000319	0.00276	SLE_NR.vs.HC.day28
complement and other receptors in DCs (M40)	C1QA, C1QB, LY96, CD86, HLA-DQB1, HLA-DQA1, C1QC	1.89	0.000423	0.0035	SLE_NR.vs.HC.day28
Activated (LPS) dendritic cell surface signature (S11)	SIGLEC1, IFI27, IFI6, CD274, TNFSF13B, TMEM140, SLC31A2, PRRG4, PDCD1LG2, TTYH2	1.89	0.000518	0.0041	SLE_NR.vs.HC.day28
MHC-TLR7-TLR8 cluster (M146)	HLA-G, TLR7, HLA-DRB1, HLA-DQB1, HLA-DQA1, CD74, HLA-DPB1, HLA-DRA, HLA-B, CD4, HLA-E, HLA-DPA1, HLA-A	1.87	0.000607	0.0046	SLE_NR.vs.HC.day28
regulation of signal transduction (M3)	JUP, CCR1, NOD2, IL1RN, LRP1, KLF4, PLXNB2, ADAP2, CSF1R, TLR2, RGL1, HMOX1, WLS, TIMP2, ENG, PRKCD	1.93	0.000889	0.00648	SLE_NR.vs.HC.day28
TLR and inflammatory signaling (M16)	TLR7, LY96, FCGR1B, FCGR1A, LILRB2, TLR2, HSPA6, APOBR, MYD88, FCGR1CP, KCNJ15, SIGLEC9, KCNJ2, FES, PILRA, FGR, TYROBP, BST1, FPR2, CXCR2, C5AR1, FPR1	1.81	0.00371	0.0255	SLE_NR.vs.HC.day28
enriched in myeloid cells and monocytes (M81)	TLR7, MARCKS, NLRP3, CSF1R, CCR2, FCER1G, CD14, HHEX, PDGFA	1.74	0.00379	0.0255	SLE_NR.vs.HC.day28
chemokine cluster (I) (M27.0)	CXCL10, CCL2, CXCL8	1.7	0.00403	0.0262	SLE_NR.vs.HC.day28
mitotic cell cycle in stimulated CD4 T cells (M4.5)	CXCR6, CENPM, TOP2A, ADGRG1, UHRF1, RRM2, CDC20, ENO2	-1.73	0.00533	0.0327	SLE_NR.vs.HC.day28
AP-1 transcription factor network (M20)	CCL2, ATF3, FOSL1, EGR1	1.74	0.00575	0.0327	SLE_NR.vs.HC.day28
innate activation by cytosolic DNA sensing (M13)	CXCL10, IRF7, DDX58, ZBP1, AIM2, NFKBIA	1.74	0.00584	0.0327	SLE_NR.vs.HC.day28
inflammasome receptors and signaling (M53)	NOD2, NLRP3, RIPK2, CARD9, NFKBIA, BIRC2	1.71	0.00585	0.0327	SLE_NR.vs.HC.day28
lysosome (M209)	CTSL, SORT1, CD68, PSAP, CTSZ, GM2A	1.71	0.00593	0.0327	SLE_NR.vs.HC.day28
transmembrane transport (I) (M87)	SLC31A2, NLRP3, SLC7A7, TLR2, CD36, HMOX1, VDR, SLC15A3, HK3	1.76	0.00679	0.0364	SLE_NR.vs.HC.day28
enriched in monocytes (III) (M73)	TFEC, CCR1, RIN2, DUSP6, TIMP2, HCAR3, PLXDC2	1.72	0.00703	0.0365	SLE_NR.vs.HC.day28
plasma cells, immunoglobulins (M156.1)	IGHG1, IGHV3-48, TNFRSF17, IGKV1-5, TXNDC5, CD27, MZB1, IGKC, IGLV1-44	-1.71	0.00747	0.0378	SLE_NR.vs.HC.day28
enriched in monocytes (I) (M4.15)	EPB41L3, SLC31A2, DPYSL2, LGALS1, TNFSF13, APLP2, LGALS3, FES	1.7	0.0077	0.0379	SLE_NR.vs.HC.day28
T cell activation (II) (M7.3)	GZMA, TIGIT, CD247, ITK, SLAMF1, STAT4, CD3D, ZAP70, PTPN7, LCK, CD3G, ICOS, PTPRCAP, GPR171, SLAMF7, TRAT1, CD3E, CXCR3	-1.7	0.00972	0.0465	SLE_NR.vs.HC.day28
enriched in T cells (II) (M223)	HOPX, FGFBP2, TRGC2, TC2N, PLEKHF1, CD40LG, CLEC2D, LBH, SLC38A1, DENND2D, DPP4	-1.63	0.0101	0.0471	SLE_NR.vs.HC.day28
enriched in monocytes (II) (M11.0)	KYNU, MS4A4A, RIN2, NOD2, MGST1, EPB41L3, TFEC, CD163, LGALS2, MPEG1, CYBB, CYFIP1, FXYD6, CD86, MS4A6A, SHTN1, SORT1, TNFAIP2, LRP1, MAFB, LMO2, ASGR1, TNS3, KLF4, CCR1, CYP1B1, CPVL, PDGFC, MS4A7, ALDH2, MYOF, KCTD12, ADAP2, FCN1, TYMP, SLC31A2, CST3, FGL2, IFI30, NCF1, NLRP3, CD1D, CLEC4E, SIGLEC7, GRN, APOBR, TLR2, HSPA6, CSF1R, TNFSF13, CD33, PRAM1, SIGLEC9, LY86, LYN, KCNE3, LILRB2, SGK1, M…	2.57	3.38e-16	6.15e-14	SLE_NR.vs.SLE_R.day28
enriched in T cells (I) (M7.0)	GZMA, GZMH, TIGIT, CD27, KLRB1, GZMK, CD3D, CD6, SH2D1A, UBASH3A, CD3G, CD2, TRBC1, PTPRCAP, TRAV20, CD247, LCK, ICOS, EOMES, CD3E, PRF1, TRAC, ZAP70, BCL11B, PRKCQ, PRKCH, IL32, NELL2, ITK, CD7, CD96, CD28, LAT, RORA, ITM2A, GPR171, SIT1, IL7R, TRAT1, RASGRP1, ETS1	-2.42	5.91e-10	5.38e-08	SLE_NR.vs.SLE_R.day28
plasma cells, immunoglobulins (M156.1)	IGHG1, IGHV3-48, TNFRSF17, IGKV1-5, IGHA1, IGKV4-1, IGLV1-44, MZB1, IGKC, TXNDC5, CD27, IGLV2-23	-2.23	1.93e-09	1.17e-07	SLE_NR.vs.SLE_R.day28
antiviral IFN signature (M75)	CXCL10, RSAD2, OAS3, SERPING1, IFIT1, HERC5, OAS1, IFIH1, DHX58, DDX58, DDX60, IRF7, PML, C1QB	2.3	1.47e-08	5.74e-07	SLE_NR.vs.SLE_R.day28
enriched in activated dendritic cells (II) (M165)	RSAD2, IFI27, ATF3, SIGLEC1, SERPING1, IFIT1, LAMP3, IFIT3, IFIT2, HERC5, IFIH1, TNFAIP6, MGST1, PARP9, MX2, PRRG4, PDGFC, HLX, PRKAR2B	2.37	1.58e-08	5.74e-07	SLE_NR.vs.SLE_R.day28
enriched in NK cells (I) (M7.2)	GZMA, GZMH, KLRB1, PTGDR, CST7, FGFBP2, HOPX, MYBL1, ADGRG1, S1PR5, PLEKHF1, TBX21, KLRD1, CD247, KLRK1, EOMES, PRF1, ZAP70, PRKCQ, PRKCH, SLAMF7, ITK, CD96, STAT4, RORA, ARL4C, SH2D2A, FASLG, IL2RB, TGFBR3	-2.25	2.75e-07	8.36e-06	SLE_NR.vs.SLE_R.day28
T cell activation (I) (M7.1)	TIGIT, CD27, CD3D, SLAMF1, CD3G, CD2, TRBC1, CD5, CD247, LCK, KLRK1, ICOS, EOMES, CD3E, TRAC, THEMIS, ZAP70, BCL11B, PRKCQ, PRKCH, SLAMF7, ITK, CD7, CAMK4, TCF7, CD28, RORA	-2.26	3.44e-07	8.93e-06	SLE_NR.vs.SLE_R.day28
type I interferon response (M127)	RSAD2, IFIT1, USP18, HERC5, IFIH1, PLSCR1, DDX60, PARP9, STAT1, IRF7	2.1	4.08e-06	9.29e-05	SLE_NR.vs.SLE_R.day28
DC surface signature (S5)	MSR1, TMEM255A, FPR3, EMP1, PTGFRN, SIGLEC1, LRP11, SUCNR1, TMEM51, CCRL2, ITPRIPL2, TMEM158, HLA-DQB1, PRRG4, CD9, LHFPL2, HLA-DQA1, CD151, P2RY6	2.14	6.09e-06	0.000123	SLE_NR.vs.SLE_R.day28
myeloid cell enriched receptors and transporters (M4.3)	SIGLEC16, SLC24A4, MARCO, MPEG1, CD86, ASGR1, CCR1, MYOF, KCTD12, MS4A14, CD1D, SIGLEC7, RNASE6, MTMR11, SLC7A7, SLC15A3, SULF2, GPBAR1, SLC2A6, LILRA1, SECTM1, CD14	2.13	7.4e-06	0.000129	SLE_NR.vs.SLE_R.day28
Resting dendritic cell surface signature (S10)	TMEM255A, EMP1, PTGFRN, SUCNR1, TMEM51, CCRL2, ITPRIPL2, HLA-DQB1, CD9, CD86, FZD1, SLC27A3, LHFPL2, TTYH3, CD151, P2RY6, CSF1R	2.13	7.78e-06	0.000129	SLE_NR.vs.SLE_R.day28
innate antiviral response (M150)	RSAD2, OAS3, IFIT1, OASL, OAS1, PLSCR1, EIF2AK2, APOBEC3A, IRF7	2.04	1.06e-05	0.000161	SLE_NR.vs.SLE_R.day28
Monocyte surface signature (S4)	SLC24A4, MARCO, S1PR3, CD163, FXYD6, CCR2, MS4A6A, SLC46A2, LRP1, ASGR1, CCR1, P2RX1, TLR2, CD33, SIGLEC9, KCNE3, LILRB2, NRROS, SLC7A7, MFSD1, P2RY2, PTGIR, NFAM1, ANO10, CD36, LTBR, PTPRE, BRI3, C1orf162, KCNQ1, AGTRAP, TMEM71, TNFRSF1B, CD4, C5AR1, MCTP1, TLR1, TMEM121B, TREM1	2	1.19e-05	0.000166	SLE_NR.vs.SLE_R.day28
RIG-1 like receptor signaling (M68)	CXCL10, ISG15, IFIH1, DHX58, DDX58, CXCL8, IRF7	1.94	4.02e-05	0.000521	SLE_NR.vs.SLE_R.day28
immune activation - generic cluster (M37.0)	BRCA2, CEACAM1, BARD1, MS4A4A, TLR7, TNFAIP6, JUP, MGST1, VNN1, SLC24A4, PRRG4, CYFIP1, TENT5A, STX11, CD9, B3GNT5, C3AR1, LRP1, TCN1, SVIL, EBF1, OTULINL, PDGFC, MS4A7, ADAP2, MS4A3, NAV1, NLRP3, DUSP6, CORO2A, SAMHD1, LY96, SCD, TSPAN2, DIPK1B, RNASE6, APOBR, PRKAR2B, RNASE3, ADCY9, ICOSLG, RUNX2, PRAM1, SIGLEC9, CHI3L1, LYN, LRRK2, KCNE3, SLCO4C1, SGK1, DOCK5, GNAI1, CACNA2D3, CTSS, SULF2, OSC…	1.73	4.29e-05	0.000521	SLE_NR.vs.SLE_R.day28
enriched in monocytes (IV) (M118.0)	VNN1, SLC24A4, TNFSF13B, CD68, DUSP6, SAMHD1, LY96, RNASE6, HHEX, LRRK2, DOCK5, CTSS, HLA-DMB, CARD9, LTBR, EMILIN2, C1orf162, FGD4, CXCR2, ARHGEF10L, TNFRSF1B, CD4, TLR1, LGALS3	2.02	5.82e-05	0.000662	SLE_NR.vs.SLE_R.day28
plasma cells & B cells, immunoglobulins (M156.0)	IGHG1, TNFRSF17, JCHAIN, IGKV4-1, IGLV1-44, MZB1, IGKC, IGLV2-23, CD52, ITM2C, GNG7	-1.97	8.58e-05	0.000918	SLE_NR.vs.SLE_R.day28
T cell activation (II) (M7.3)	GZMA, TIGIT, CD3D, SLAMF1, CD3G, CXCR3, PTPRCAP, CD247, LCK, ICOS, CD3E, ZAP70, SLAMF7, ITK, PTPN7, STAT4, GPR171	-1.96	0.000192	0.00194	SLE_NR.vs.SLE_R.day28
viral sensing & immunity; IRF2 targets network (II) (M111.1)	CXCL10, USP18, IFIT2, DDX58, TNFSF13B, ZBP1, BST2, TAP1, CASP1	1.91	0.000254	0.00243	SLE_NR.vs.SLE_R.day28
viral sensing & immunity; IRF2 targets network (I) (M111.0)	USP18, KYNU, TLR7, IFI35, TNFSF13B, ZBP1, RIPK2, BST2, TAP1, LY86, CTSS, FES	1.91	0.000405	0.00368	SLE_NR.vs.SLE_R.day28
T cell surface signature (S0)	CCDC167, CXCR6, CD6, CD3G, CD2, PTPRCAP, ICOS, CD3E, SLC37A3, CLEC2D, CD28, ITM2A, GPR171, SIT1, SLC38A1, CD320, TMEM263	-1.95	0.000431	0.00374	SLE_NR.vs.SLE_R.day28
activated dendritic cells (M67)	RSAD2, SERPING1, IFIH1, C2, PLSCR1, DDX58, DDX60, IRF7	1.81	0.00142	0.0118	SLE_NR.vs.SLE_R.day28
platelet activation - actin binding (M196)	LGALSL, ABLIM3, PROS1, WASF3, TPM1	1.73	0.00167	0.0132	SLE_NR.vs.SLE_R.day28
T cell differentiation (Th2) (M19)	GZMK, UBASH3A, CD3G, LCK, IL32, CD28, LAT, ITM2A, GPR171, SIT1, TRAT1	-1.83	0.00183	0.0139	SLE_NR.vs.SLE_R.day28
TLR and inflammatory signaling (M16)	TLR7, LY96, APOBR, TLR2, HSPA6, SIGLEC9, LILRB2, KCNJ2, MYD88, FES, CXCR2, KCNJ15, BST1, FGR, FCGR1CP, C5AR1, TLR1, PILRA, FCGR1A	1.77	0.00283	0.0206	SLE_NR.vs.SLE_R.day28
cell cycle (I) (M4.1)	SGO2, CENPU, GINS2, BIRC5, CENPM, CCNB2, CHEK1, PTTG1, UHRF1, CCNB1, FAM83D, ZWILCH, MYBL2, CENPH, CCNF, CDCA3, KNTC1, MCM5, CDC20, FOXM1, TUBG1, ZWINT, UBE2C, PRIM1, STMN1, DTL, TYMS, AURKA, KIFC1, CDT1, MCM2, RRM2, MKI67, FEN1, TOP2A, RFC3, TPX2, DLGAP5, DTYMK, RAD51, UBE2S, MCM6	-1.62	0.00334	0.0234	SLE_NR.vs.SLE_R.day28
Activated (LPS) dendritic cell surface signature (S11)	IFI27, SIGLEC1, IFI6, TNFSF13B, PRRG4, ELOVL7, TMEM140, SLC31A2, CD274, F11R, TTYH2, IL13RA1, TMCC3, SLC43A2, ANTXR2, NINJ1, TGFA, CD58	1.76	0.00352	0.0237	SLE_NR.vs.SLE_R.day28
enriched in myeloid cells and monocytes (M81)	TLR7, CCR2, PROS1, NLRP3, CSF1R, PRAM1, CHI3L1, HHEX, PDGFA, CD14, MARCKS, FCER1G	1.76	0.0039	0.0247	SLE_NR.vs.SLE_R.day28
enriched in T cells (II) (M223)	TRGC2, FGFBP2, HOPX, PLEKHF1, LBH, CD40LG, CLEC2D, TC2N, DENND2D, SLC38A1	-1.79	0.00394	0.0247	SLE_NR.vs.SLE_R.day28
enriched in NK cells (II) (M61.0)	KLRB1, ADGRG1, S1PR5, CD247, KLRK1, CD7, CD96, IL2RB, TGFBR3	-1.73	0.00432	0.0262	SLE_NR.vs.SLE_R.day28
complement activation (I) (M112.0)	A2M, SERPING1, C2, C1QB, C1QA, C3AR1, CFH	1.72	0.00533	0.0313	SLE_NR.vs.SLE_R.day28
enriched in monocytes (surface) (M118.1)	SLC24A4, S1PR3, TNFSF13B, NFAM1, HLA-DMB, LTBR, C1orf162, TNFRSF1B, CD4, MCTP1	1.69	0.0058	0.033	SLE_NR.vs.SLE_R.day28
cell activation (IL15, IL23, TNF) (M24)	A2M, SERPING1, IL15	1.68	0.0064	0.0353	SLE_NR.vs.SLE_R.day28
T cell differentiation via ITK and PKC (M18)	SH2D1A, PRKCQ, PRKCH, ITK, SPOCK2, ITM2A, FASLG, ABLIM1, ETS1	-1.69	0.00769	0.0412	SLE_NR.vs.SLE_R.day28
T cell differentiation (M14)	SH2D1A, UBASH3A, BCL11B, ITK, SPOCK2, TCF7, CD28, RASGRP1	-1.68	0.00792	0.0412	SLE_NR.vs.SLE_R.day28
enriched in NK cells (receptor activation) (M61.2)	KLRD1, CD247, KLRK1, ZAP70, PRKCQ, ITK, CD96	-1.73	0.00843	0.0426	SLE_NR.vs.SLE_R.day28
complement and other receptors in DCs (M40)	HLA-DQB1, CD86, C1QB, C1QA, HLA-DQA1, LY96	1.66	0.00881	0.0433	SLE_NR.vs.SLE_R.day28
innate activation by cytosolic DNA sensing (M13)	CXCL10, DDX58, IRF7, ZBP1	1.64	0.0101	0.0485	SLE_NR.vs.SLE_R.day28

## Sheet: Fig4 & S4 (line and box plots)
individual	sample	condition	responder	timepoint	timelabel	ISGscore	CXCL10	IFI35	OAS3	ISG15	HERC5	STAT1	Monocyte	T_Cell
1	S001	SLE_R	R	0	d0	10.2066	6.53027	10.5008	10.2696	10.5376	8.3832	11.9217	0.371422	0.249485
1	S002	SLE_R	R	1or2	d1/2	11.1011	7.69635	11.8013	11.8986	12.0719	10.2838	13.2124	0.389183	0.248266
1	S003	SLE_R	R	7	d7	10.8148	6.63469	11.0838	12.0449	11.6452	9.62968	12.1956	0.450061	0.197431
1	S005	SLE_R	R	28	d28	10.1464	6.19493	10.332	10.2223	10.5283	8.93556	12.113	0.339835	0.219984
8	S006	SLE_R	R	0	d0	11.9584	6.12051	12.9738	14.1335	14.1921	11.518	13.58	0.383647	0.1948
8	S007	SLE_R	R	1or2	d1/2	11.8525	7.7726	12.6763	13.4563	13.9551	11.6026	13.3959	0.477642	0.197839
8	S008	SLE_R	R	7	d7	11.7649	6.67522	12.6424	13.8261	14.0362	11.6291	13.4577	0.347365	0.208261
8	S009	SLE_R	R	23	d23	11.8015	7.1941	12.6139	13.6379	13.5931	11.2168	13.6203	0.300147	0.170459
8	S010	SLE_R	R	28	d28	11.6818	6.14549	12.3975	14.0016	13.5958	11.5831	13.3355	0.377541	0.232295
12	S011	SLE_NR	NR	0	d0	10.8636	6.94111	11.0978	11.8849	11.6983	9.72471	12.1019	0.452969	0.184998
12	S013	SLE_NR	NR	7	d7	11.2225	8.09626	11.8999	12.188	12.274	9.97302	13.0264	0.454305	0.187874
12	S014	SLE_NR	NR	23	d23	11.1512	6.73088	11.6415	12.4546	12.5366	10.1917	12.7257	0.50377	0.196261
12	S015	SLE_NR	NR	28	d28	10.9532	7.03821	11.464	11.9276	11.8253	9.78651	12.6848	0.495901	0.20229
14	S016	SLE_R	R	0	d0	10.6053	6.71519	11.0747	11.3016	11.2278	9.33927	12.0999	0.419056	0.231588
14	S017	SLE_R	R	1or2	d1/2	11.4021	6.84311	12.4935	13.0399	12.554	10.5984	13.6298	0.48997	0.211682
14	S018	SLE_R	R	7	d7	10.4311	6.01243	10.9675	11.1062	10.874	9.59724	11.9614	0.428991	0.242068
14	S019	SLE_R	R	23	d23	11.7056	8.61946	12.7085	13.0568	12.9006	10.6995	14.2354	0.561837	0.188959
14	S020	SLE_R	R	28	d28	10.5337	6.56761	11.0253	11.5453	11.3835	9.36766	12.5751	0.46183	0.23029
17	S021	SLE_NR	NR	0	d0	12.3667	6.9896	13.1365	14.4427	15.1567	12.1432	13.2982	0.456307	0.110366
17	S022	SLE_NR	NR	1or2	d1/2	12.5975	7.45613	13.4488	14.9843	15.2447	12.833	13.9629	0.330184	0.11404
17	S023	SLE_NR	NR	7	d7	12.6254	7.61159	13.3771	14.9019	14.9316	12.8394	14.0031	0.381485	0.0867828
17	S024	SLE_NR	NR	23	d23	12.292	7.56606	12.6734	14.378	14.5765	12.3758	13.725	0.414732	0.132542
17	S025	SLE_NR	NR	28	d28	12.3333	8.02771	12.7267	14.1842	14.5957	12.3058	13.687	0.504219	0.105182
18	S026	SLE_NR	NR	0	d0	12.0669	9.04654	12.649	13.8628	13.9155	11.4531	14.0289	0.389595	0.185789
18	S027	SLE_NR	NR	1or2	d1/2	12.1968	7.85637	12.8307	14.2732	14.203	11.6889	14.0901	0.39507	0.0967364
18	S028	SLE_NR	NR	7	d7	12.1849	7.9349	13.0904	14.2128	14.3115	11.701	13.7603	0.442543	0.158163
18	S030	SLE_NR	NR	28	d28	11.9011	8.58213	12.4323	13.8061	13.6708	11.1338	13.8467	0.392162	0.173496
21	S031	SLE_NR	NR	0	d0	11.8234	8.75762	12.8313	13.4403	14.024	11.1609	13.4223	0.439894	0.135648
21	S033	SLE_NR	NR	7	d7	11.353	6.97172	12.1812	13.1346	13.1215	10.5408	12.8847	0.36476	0.165038
21	S035	SLE_NR	NR	28	d28	11.3799	6.83331	12.2467	13.2852	13.1419	10.9667	13.1559	0.366826	0.202589
28	S036	SLE_R	R	0	d0	10.4609	5.37067	11.341	10.2911	11.0597	9.07467	11.3182	0.311096	0.143623
28	S038	SLE_R	R	7	d7	10.1822	6.0884	11.0367	9.94651	10.3338	8.4876	10.849	0.297192	0.176593
28	S040	SLE_R	R	28	d28	10.4258	6.43082	10.7751	10.585	10.4678	9.0634	11.6323	0.295889	0.186256
29	S041	SLE_R	R	0	d0	12.0366	7.69381	12.6028	14.0125	14.3164	11.572	13.9779	0.371731	0.242572
29	S042	SLE_R	R	1or2	d1/2	11.951	8.03764	12.7985	13.6665	14.4497	11.3075	13.656	0.299184	0.203004
29	S043	SLE_R	R	7	d7	12.3771	8.45649	13.0884	14.3139	15.0243	12.2214	14.3048	0.324564	0.225223
29	S045	SLE_R	R	28	d28	11.5045	7.01269	12.2841	12.9503	13.8365	10.7059	13.1124	0.252467	0.222367
31	S046	SLE_R	R	0	d0	10.884	6.48167	11.5856	11.9363	12.3058	10.2778	11.8235	0.385526	0.221282
31	S047	SLE_R	R	1or2	d1/2	11.3931	7.82252	12.0193	13.0451	12.6218	11.2043	13.3434	0.434063	0.200993
31	S048	SLE_R	R	7	d7	10.6859	7.02097	11.3109	11.8907	11.728	9.27215	12.3554	0.408402	0.233074
31	S050	SLE_R	R	28	d28	10.9037	7.03716	12.0067	12.0119	12.2432	9.8788	12.7197	0.451623	0.219387
32	S051	SLE_R	R	0	d0	10.0295	6.0237	10.8272	9.98155	10.4435	8.62905	11.885	0.388552	0.268438
32	S052	SLE_R	R	1or2	d1/2	10.1891	5.07116	11.0844	10.7848	10.8979	8.4836	12.2313	0.411182	0.307175
32	S053	SLE_R	R	7	d7	9.82793	5.07116	10.1891	10.8427	9.96308	8.71712	11.8169	0.380304	0.278307
32	S055	SLE_R	R	28	d28	9.81231	5.07116	10.5997	9.75403	10.4295	8.87932	12.0162	0.393897	0.318801
34	S056	SLE_R	R	0	d0	11.3944	7.09411	11.9693	13.5229	12.7123	11.1663	12.8597	0.403291	0.276201
34	S057	SLE_R	R	1or2	d1/2	11.6087	7.5487	12.4554	13.2177	13.4308	11.2392	13.0714	0.419906	0.228927
34	S058	SLE_R	R	7	d7	11.4646	7.50638	12.0322	13.9566	12.719	11.3069	12.9145	0.435334	0.245781
34	S060	SLE_R	R	28	d28	10.7083	5.82889	11.3441	12.266	11.2697	10.1501	12.3117	0.371565	0.280342
35	S061	SLE_R	R	0	d0	11.5618	7.51282	12.3631	13.1715	13.7271	10.903	13.6185	0.367204	0.216006
35	S062	SLE_R	R	1or2	d1/2	11.4687	7.46837	12.3006	12.828	13.2786	10.8448	13.3487	0.418317	0.229405
35	S063	SLE_R	R	7	d7	11.7146	7.76716	13.0453	12.9339	14.2008	10.5569	13.1365	0.466771	0.153914
35	S064	SLE_R	R	23	d23	11.6392	8.80851	12.247	13.0491	13.3168	11.0666	13.9219	0.39056	0.246632
35	S065	SLE_R	R	28	d28	11.6068	6.94657	12.2811	13.3825	13.612	11.0361	13.4717	0.40344	0.186915
38	S066	SLE_NR	NR	0	d0	11.699	6.98587	12.1523	13.9403	13.6145	12.0124	13.2721	0.405294	0.219712
38	S067	SLE_NR	NR	1or2	d1/2	11.645	7.04441	12.0142	13.4095	13.5092	11.5694	12.8997	0.382451	0.213723
38	S068	SLE_NR	NR	7	d7	11.5997	7.04217	12.4189	13.4879	13.9854	11.7399	13.03	0.390642	0.193223
38	S069	SLE_NR	NR	23	d23	11.8234	7.68809	12.89	13.6419	13.6826	11.5111	13.5362	0.439219	0.159851
38	S070	SLE_NR	NR	28	d28	11.5	7.18212	12.0068	13.4768	13.2444	11.5839	12.8118	0.400369	0.200638
40	S071	SLE_NR	NR	0	d0	9.90356	6.36014	10.4782	9.82963	9.90581	8.26325	12.033	0.410487	0.244012
40	S072	SLE_NR	NR	1or2	d1/2	10.405	5.69248	11.068	10.6627	11.3659	9.32932	12.0439	0.339315	0.232548
40	S073	SLE_NR	NR	7	d7	10.0578	6.83724	10.4828	10.1895	10.4067	8.92414	11.7168	0.34202	0.251406
40	S074	SLE_NR	NR	23	d23	11.0621	6.42208	11.6845	12.1628	12.5012	10.7216	12.7081	0.386079	0.211236
40	S075	SLE_NR	NR	28	d28	9.97753	6.22945	10.2669	10.0373	10.1405	8.48326	11.9884	0.332326	0.262183
41	S076	SLE_R	R	0	d0	10.1847	6.78213	10.3568	9.21452	10.2362	8.45593	11.3176	0.272135	0.152322
41	S078	SLE_R	R	7	d7	9.86027	5.55242	10.3683	9.85039	9.74785	8.25355	11.3181	0.295825	0.241152
41	S077	SLE_R	R	1or2	d1/2	11.8084	7.56761	12.7149	13.4599	13.5303	11.7283	13.8055	0.364026	0.221675
41	S080	SLE_R	R	28	d28	9.96267	5.70005	10.2156	9.73177	9.83071	8.70979	11.3364	0.275873	0.253652
44	S081	SLE_NR	NR	0	d0	12.4139	8.49094	12.8254	14.8543	14.5591	12.5431	13.8426	0.440468	0.147152
44	S083	SLE_NR	NR	7	d7	12.1703	7.57201	12.7152	14.5164	14.4571	12.0046	13.2467	0.441467	0.126135
44	S085	SLE_NR	NR	28	d28	12.1887	7.7966	12.6457	14.6076	14.0434	12.2234	13.8248	0.425153	0.180903
46	S086	SLE_R	R	0	d0	10.8631	5.84446	11.2021	12.818	12.1985	10.6076	12.9823	0.265632	0.244867
46	S087	SLE_R	R	1or2	d1/2	11.3197	7.07319	11.8103	13.383	13.4236	11.5437	12.8155	0.279173	0.222068
46	S088	SLE_R	R	7	d7	10.5851	5.96101	10.9311	11.7259	11.4011	10.2542	12.5718	0.216139	0.268261
46	S090	SLE_R	R	28	d28	10.2439	5.07116	10.2083	10.9451	10.9652	9.75923	12.1024	0.173435	0.305301
PID2000	PID2000_BL	HC	NA	0	d0	10.4625	5.89904	10.8743	10.4648	11.8295	9.22904	12.0342	0.299702	0.194106
PID2000	PID2000_Day1.2	HC	NA	1or2	d1/2	10.9134	6.38558	11.5303	11.2578	11.8506	9.66064	12.9003	0.434649	0.152846
PID2000	PID2000_Day28	HC	NA	28	d28	10.1753	6.048	10.5731	9.98308	10.8221	8.44923	11.5114	0.42075	0.192092
PID2000	PID2000_Day7	HC	NA	7	d7	10.2886	6.04467	11.1532	10.2747	11.2274	8.58958	12.078	0.34394	0.222355
PID2001	PID2001_BL	HC	NA	0	d0	10.35	5.96204	10.7083	10.1453	10.0628	8.82296	12.1342	0.395013	0.198797
PID2001	PID2001_Day22.23	HC	NA	23	d23	11.2621	6.05647	11.7932	11.9192	13.3226	11.5531	12.1916	0.374122	0.200176
PID2001	PID2001_Day28	HC	NA	28	d28	10.2067	6.00848	10.413	10.0084	9.64062	8.72171	12.0953	0.309811	0.282121
PID2001	PID2001_Day7	HC	NA	7	d7	10.163	5.95148	11.0466	9.91941	10.3554	8.89653	11.5884	0.342919	0.232705
PID2007	PID2007_BL	HC	NA	0	d0	10.3988	5.7318	10.8574	10.5882	11.0422	9.11736	12.2877	0.317978	0.288702
PID2007	PID2007_Day1.2	HC	NA	1or2	d1/2	10.8231	5.84714	11.4642	11.6103	12.3145	10.3413	12.4417	0.235412	0.259909
PID2007	PID2007_Day22.23	HC	NA	23	d23	11.627	6.25857	12.1326	13.7839	13.618	11.4087	13.4026	0.362222	0.24343
PID2007	PID2007_Day28	HC	NA	28	d28	10.3402	5.90417	10.6524	11.1661	10.5543	9.25289	12.4671	0.246115	0.301608
PID2007	PID2007_Day7	HC	NA	7	d7	10.3712	5.97943	10.6394	11.3154	10.7149	9.08355	12.2872	0.25127	0.270715
PID2009	PID2009_BL	HC	NA	0	d0	10.9195	6.32952	10.8706	11.2238	11.9677	10.1986	12.8526	0.289108	0.205035
PID2009	PID2009_Day1.2	HC	NA	1or2	d1/2	11.8902	7.08255	12.426	13.5753	14.0583	12.2559	13.4911	0.347881	0.185074
PID2009	PID2009_Day7	HC	NA	7	d7	11.1697	6.33632	11.5905	12.0083	12.7957	10.7208	12.4996	0.269809	0.216923
PID2011	PID2011_BL	HC	NA	0	d0	10.0533	5.88125	10.4425	9.92296	9.86635	9.03027	11.5407	0.346861	0.170294
PID2011	PID2011_Day1.2	HC	NA	1or2	d1/2	10.4215	6.58798	10.6844	10.6439	10.6673	9.44634	12.2025	0.312859	0.14378
PID2011	PID2011_Day7	HC	NA	7	d7	10.1721	5.75667	10.4922	9.97464	10.5413	8.80932	11.4547	0.275543	0.209275
PID2012	PID2012_BL	HC	NA	0	d0	10.032	5.72822	10.5407	9.76562	9.70796	8.43004	11.5588	0.286909	0.253115
PID2012	PID2012_Day28	HC	NA	28	d28	9.92517	5.49423	10.511	9.33081	10.4888	8.5234	11.2537	0.24622	0.237907
PID2012	PID2012_Day7	HC	NA	7	d7	9.99652	5.48753	10.3966	10.3254	9.80341	8.32328	11.6838	0.298328	0.2767
PID2013	PID2013_BL	HC	NA	0	d0	10.4449	6.0952	10.6911	10.9735	10.57	9.5568	12.3229	0.357641	0.231963
PID2013	PID2013_Day1.2	HC	NA	1or2	d1/2	12.567	8.19541	13.2154	15.0579	14.9181	13.0289	14.3206	0.395917	0.187756
PID2013	PID2013_Day28	HC	NA	28	d28	10.3646	6.04511	10.8258	10.9648	10.5082	8.98795	12.3868	0.29556	0.221239
PID2018	PID2018_BL	HC	NA	0	d0	10.1294	5.93737	10.5699	10.4148	11.0094	8.79542	11.5815	0.328449	0.249364
PID2018	PID2018_Day1.2	HC	NA	1or2	d1/2	10.1027	6.63475	10.2668	10.9658	10.434	8.8107	12.4595	0.329143	0.280138
PID2018	PID2018_Day22.23	HC	NA	23	d23	10.5814	5.89022	10.9095	11.9729	13.0695	10.7304	11.9187	0.21279	0.439204
PID2018	PID2018_Day28	HC	NA	28	d28	9.90429	6.21644	10.1902	10.2032	10.016	8.43929	11.7273	0.30442	0.291672
PID2020	PID2020_BL	HC	NA	0	d0	11.1815	6.74749	11.2062	13.1874	12.9612	11.147	12.6065	0.245662	0.28125
PID2020	PID2020_Day1.2	HC	NA	1or2	d1/2	11.9453	6.64043	12.4107	14.25	14.8046	12.5423	13.2032	0.33102	0.205283
PID2020	PID2020_Day22.23	HC	NA	23	d23	12.0864	6.84458	12.3644	14.6653	14.9908	12.0226	13.6255	0.347481	0.220661
PID2020	PID2020_Day28	HC	NA	28	d28	11.0875	5.9581	11.4052	12.4705	12.4402	10.7415	12.5431	0.249172	0.214912
PID2020	PID2020_Day7	HC	NA	7	d7	11.4552	6.24324	11.6184	13.9364	13.6358	11.35	12.8765	0.190086	0.197266
PID2027	PID2027_BL	HC	NA	0	d0	11.6695	7.34558	12.2493	13.1463	13.0034	11.3171	13.8585	0.374423	0.179705
PID2027	PID2027_Day1.2	HC	NA	1or2	d1/2	10.0726	5.44029	10.6064	9.96085	9.93496	8.67834	11.9916	0.344976	0.251388
PID2027	PID2027_Day28	HC	NA	28	d28	10.0774	5.72641	10.3177	10.3057	9.68078	8.48396	11.8784	0.287757	0.248787
PID2027	PID2027_Day7	HC	NA	7	d7	10.0805	5.89548	10.4074	9.93292	10.0563	8.53016	11.9811	0.300777	0.265442
PID2028	PID2028_BL	HC	NA	0	d0	11.0631	5.90094	11.1364	13.1715	12.5648	10.4054	12.3688	0.236841	0.357041
PID2028	PID2028_Day1.2	HC	NA	1or2	d1/2	11.7376	6.42101	12.0174	14.4513	13.5435	11.6147	13.5233	0.251151	0.250725
PID2028	PID2028_Day22.23	HC	NA	23	d23	11.5786	6.74602	11.9252	13.6798	13.351	10.8412	13.4404	0.397485	0.247031
PID2028	PID2028_Day28	HC	NA	28	d28	10.4396	5.90723	10.6389	11.8368	11.0558	9.64048	12.3818	0.167851	0.333491
PID2028	PID2028_Day7	HC	NA	7	d7	10.8523	5.94724	11.2538	13.3694	11.6942	10.4348	12.9354	0.224627	0.338677
PID2030	PID2030_BL	HC	NA	0	d0	10.788	5.78009	11.1562	11.5608	11.6397	10.1107	12.7215	0.336137	0.228849
PID2030	PID2030_Day1.2	HC	NA	1or2	d1/2	11.5148	6.92736	12.132	13.0294	13.1452	11.5263	13.5674	0.415626	0.190146
PID2030	PID2030_Day22.23	HC	NA	23	d23	12.4608	8.10445	12.9723	14.5769	15.0119	12.3726	14.4098	0.448035	0.206173
PID2030	PID2030_Day28	HC	NA	28	d28	10.3282	6.00058	10.6173	10.6748	10.6801	9.40287	12.2019	0.466951	0.197749
PID2030	PID2030_Day7	HC	NA	7	d7	10.6685	6.17102	10.8342	11.9495	11.63	10.0991	12.4828	0.381308	0.318806
PID2031	PID2031_BL	HC	NA	0	d0	10.6231	6.05849	11.348	10.7152	11.2786	9.29866	12.9825	0.274267	0.222631
PID2031	PID2031_Day1.2	HC	NA	1or2	d1/2	11.3145	6.06953	11.9649	13.136	13.1395	10.8275	12.8955	0.351036	0.245027
PID2031	PID2031_Day22.23	HC	NA	23	d23	11.5359	5.94926	12.1071	13.3375	13.1018	11.36	12.9651	0.450336	0.206395
PID2031	PID2031_Day28	HC	NA	28	d28	10.4428	6.01733	10.8695	10.6028	10.5916	9.37928	12.2669	0.309894	0.252349
PID2031	PID2031_Day7	HC	NA	7	d7	10.4713	5.74457	10.9628	10.6643	10.6753	9.23748	12.4804	0.329303	0.261742
PID2034	PID2034_Day22.23	HC	NA	23	d23	12.1387	7.16192	12.5296	14.3171	14.5769	11.9186	13.8487	0.46364	0.156471
PID2034	PID2034_Day28	HC	NA	28	d28	10.9135	6.04322	11.0681	12.4878	12.2609	10.5711	12.6338	0.392909	0.16319
PID2034	PID2034_Day7	HC	NA	7	d7	11.3853	6.26395	11.6965	13.43	12.938	11.3	12.7844	0.432447	0.128802
PID2036	PID2036_BL	HC	NA	0	d0	10.4503	6.93285	10.5871	11.3468	11.0893	9.50866	12.141	0.341141	0.226124
PID2036	PID2036_Day1.2	HC	NA	1or2	d1/2	11.6347	7.02313	12.1196	13.3286	13.4637	11.6361	13.2254	0.403232	0.213097
PID2036	PID2036_Day22.23	HC	NA	23	d23	11.6483	7.14045	12.0363	13.1767	14.4958	11.2482	13.0106	0.454154	0.228303
PID2036	PID2036_Day28	HC	NA	28	d28	10.4796	6.17433	10.8899	9.86178	11.2107	9.47752	11.9823	0.361412	0.169684
PID2036	PID2036_Day7	HC	NA	7	d7	10.6333	6.27023	10.772	11.7204	11.4838	9.70022	12.2331	0.276919	0.182911
PID2038	PID2038_BL	HC	NA	0	d0	9.70008	6.21033	9.97098	10.2184	9.51097	7.87978	11.4973	0.316193	0.322143
PID2038	PID2038_Day28	HC	NA	28	d28	10.2679	5.70566	10.6779	10.3828	10.2624	8.68832	12.04	0.449319	0.171182
PID2038	PID2038_Day7	HC	NA	7	d7	9.94351	6.19414	10.2439	10.0683	9.90223	8.53601	11.8876	0.399041	0.186148
PID2040	PID2040_BL	HC	NA	0	d0	9.97795	6.34027	10.5183	9.90737	10.1296	8.32205	11.7285	0.271941	0.246883
PID2040	PID2040_Day1.2	HC	NA	1or2	d1/2	10.4251	6.74941	10.8478	11.5079	11.1144	8.9076	12.7366	0.261417	0.246635
PID2040	PID2040_Day22.23	HC	NA	23	d23	11.4922	6.78786	11.8432	13.2704	13.2836	11.1632	13.1895	0.38818	0.23567
PID2040	PID2040_Day28	HC	NA	28	d28	10.0219	6.07534	10.4583	10.0162	10.2459	8.77701	11.8351	0.310933	0.266332
PID2040	PID2040_Day7	HC	NA	7	d7	10.0636	5.83339	10.4971	10.3921	10.2702	8.56223	11.9571	0.333987	0.247271
PID2042	PID2042_BL	HC	NA	0	d0	10.2164	6.45211	10.4686	10.4729	9.52698	8.98777	12.164	0.286522	0.242974
PID2042	PID2042_Day1.2	HC	NA	1or2	d1/2	10.8999	7.63252	10.9381	12.0081	11.0467	10.3471	13.1031	0.345591	0.246697
PID2042	PID2042_Day28	HC	NA	28	d28	10.1408	6.52142	10.6304	10.2842	9.19121	8.82358	12.1121	0.265904	0.249424
PID2042	PID2042_Day7	HC	NA	7	d7	10.2334	6.08225	10.3819	10.3569	9.36389	9.36389	12.0078	0.293955	0.251962
PID2043	PID2043_BL	HC	NA	0	d0	10.6272	6.31388	10.9355	10.656	10.188	9.0866	12.9503	0.356083	0.127774
PID2043	PID2043_Day1.2	HC	NA	1or2	d1/2	11.3657	7.37888	11.8944	12.6617	12.6424	10.591	13.1161	0.475271	0.144904
PID2043	PID2043_Day28	HC	NA	28	d28	12.4912	8.15786	13.5837	14.3886	13.1016	11.6764	14.9262	0.354502	0.115445
PID2043	PID2043_Day7	HC	NA	7	d7	10.5117	6.62633	10.7672	10.6121	10.0815	8.69601	12.851	0.403743	0.161124
PID2044	PID2044_BL	HC	NA	0	d0	10.8685	6.36637	11.4502	12.2644	12.82	10.5672	11.7217	0.378561	0.277399
PID2044	PID2044_Day1.2	HC	NA	1or2	d1/2	11.5589	6.22569	12.0496	13.9073	13.6284	11.4471	12.8802	0.374644	0.190442
PID2044	PID2044_Day28	HC	NA	28	d28	10.6983	5.55639	11.039	11.9925	11.8901	9.94048	12.0935	0.379109	0.251918
PID2044	PID2044_Day7	HC	NA	7	d7	10.8071	6.33141	11.0865	12.1059	12.008	10.2863	12.3303	0.383565	0.181633
PID2045	PID2045_BL	HC	NA	0	d0	10.3529	5.96798	10.9108	10.7767	10.8812	9.46576	12.1172	0.30565	0.212193
PID2045	PID2045_Day1.2	HC	NA	1or2	d1/2	11.7634	6.61848	12.0519	13.3996	14.8755	12.3405	12.6821	0.392998	0.193226
PID2045	PID2045_Day28	HC	NA	28	d28	10.1668	6.00321	10.5323	10.6985	10.4182	9.08885	12.0645	0.336059	0.247091
PID2045	PID2045_Day7	HC	NA	7	d7	10.6019	6.55889	10.8794	10.9882	11.3124	9.64945	12.3502	0.346399	0.248767
PID2046	PID2046_BL	HC	NA	0	d0	10.4254	6.32811	11.0186	10.3821	10.194	9.10936	12.4004	0.394581	0.152403
PID2046	PID2046_Day1.2	HC	NA	1or2	d1/2	10.3616	6.78371	10.841	10.8006	11.12	8.78585	12.1193	0.367686	0.204848
PID2046	PID2046_Day28	HC	NA	28	d28	10.1257	6.29605	10.9761	10.3474	10.8558	8.50327	11.6533	0.42899	0.183918
PID2046	PID2046_Day7	HC	NA	7	d7	10.3955	6.42452	11.1747	10.8329	10.4663	8.89374	12.4575	0.399328	0.140489
PID2047	PID2047_BL	HC	NA	0	d0	9.98012	5.89641	10.4579	10.6002	10.0527	8.47342	11.956	0.477955	0.245179
PID2047	PID2047_Day1	HC	NA	1or2	d1/2	10.4385	6.47522	10.8139	11.4429	10.6341	9.0961	13.1394	0.388609	0.21119
PID2047	PID2047_Day2	HC	NA	1or2	d1/2	10.7486	6.56064	10.9908	12.4886	11.8817	10.0468	13.0413	0.368302	0.237059
PID2047	PID2047_Day28	HC	NA	28	d28	9.98344	5.91454	10.4654	10.4668	9.89559	8.28457	11.9029	0.33083	0.28369
PID2047	PID2047_Day7	HC	NA	7	d7	9.98698	5.93063	10.3126	10.5708	9.90988	8.64626	11.9966	0.360051	0.254635
PID2048	PID2048_BL	HC	NA	0	d0	9.97712	6.13242	10.5345	9.76396	9.83514	8.71998	11.6467	0.281765	0.277868
PID2048	PID2048_Day1.2	HC	NA	1or2	d1/2	10.7956	5.82386	11.3989	11.5431	11.7957	10.3325	12.4318	0.329731	0.272058
PID2048	PID2048_Day28	HC	NA	28	d28	10.0977	5.80201	10.4536	9.47993	9.66169	8.75155	11.9508	0.273233	0.24121
PID2048	PID2048_Day7	HC	NA	7	d7	9.95337	5.93783	10.5329	10.0951	9.58558	8.58145	11.6193	0.294836	0.3026
PID2049	PID2049_BL	HC	NA	0	d0	10.2426	6.18482	10.5449	10.2731	10.3273	8.79534	12.0267	0.349193	0.21198
PID2049	PID2049_Day1	HC	NA	1or2	d1/2	11.67	7.90081	12.2615	12.7837	12.9638	11.49	13.9893	0.340455	0.161774
PID2049	PID2049_Day2	HC	NA	1or2	d1/2	11.9628	7.0052	12.315	14.1652	13.9261	12.2827	13.5631	0.451447	0.151037
PID2049	PID2049_Day28	HC	NA	28	d28	10.4013	6.23419	10.5983	10.9201	10.1796	9.0647	12.3319	0.415186	0.172506
PID2049	PID2049_Day7	HC	NA	7	d7	10.4068	6.35861	10.6197	10.6142	10.7031	9.2802	12.1761	0.356314	0.207805
PID2050	PID2050_BL	HC	NA	0	d0	10.1151	5.61645	11.1443	10.2846	12.1502	9.85145	11.4874	0.220164	0.307521
PID2050	PID2050_Day28	HC	NA	28	d28	10.2245	6.25944	10.5683	10.1891	10.6831	8.87321	12.107	0.335469	0.209823
PID2050	PID2050_Day7	HC	NA	7	d7	10.3893	5.86968	10.6786	10.5901	10.8177	9.23293	12.3254	0.273926	0.212217
PID2051	PID2051_BL	HC	NA	0	d0	10.2656	5.8117	10.4888	9.72201	10.1203	8.63756	12.1765	0.281429	0.253966
PID2051	PID2051_Day1	HC	NA	1or2	d1/2	10.937	6.70208	11.3506	11.5229	11.328	10.1488	13.1635	0.330907	0.194371
PID2051	PID2051_Day2	HC	NA	1or2	d1/2	11.1593	6.11167	11.3355	12.6347	12.5669	11.0868	12.8793	0.422796	0.20216
PID2051	PID2051_Day28	HC	NA	28	d28	10.543	5.77972	10.9737	10.9148	10.5724	9.29198	12.6226	0.256935	0.211801
PID2051	PID2051_Day7	HC	NA	7	d7	10.0957	5.8443	10.4136	10.573	9.59697	8.70076	12.2149	0.456741	0.266892
PID2052	PID2052_BL	HC	NA	0	d0	9.87908	5.07116	10.6423	10.292	11.0897	8.61091	10.9721	0.321508	0.243493
PID2052	PID2052_Day1.2	HC	NA	1or2	d1/2	11.1072	6.52328	11.7693	12.5828	12.9538	10.6883	12.4002	0.404273	0.220738
PID2052	PID2052_Day28	HC	NA	28	d28	9.91458	6.0925	10.3644	10.3556	9.73659	8.00929	11.3251	0.333284	0.215257
PID2052	PID2052_Day7	HC	NA	7	d7	9.80746	6.47291	10.3103	9.43467	10.528	8.09258	10.9899	0.339242	0.212346
PID2053	PID2053_BL	HC	NA	0	d0	10.4004	6.28351	10.9426	10.7002	11.0122	9.51934	11.718	0.33861	0.256866
PID2053	PID2053_Day1.2	HC	NA	1or2	d1/2	11.8432	6.93189	12.2697	13.7816	15.0131	12.3671	12.9662	0.413996	0.234047
PID2053	PID2053_Day28	HC	NA	28	d28	10.6022	6.18043	10.9954	11.5887	12.1005	9.8779	12.1182	0.242329	0.347378
PID2053	PID2053_Day7	HC	NA	7	d7	10.515	6.02229	10.8057	11.876	11.0215	9.83515	12.3607	0.300675	0.267068
PID2054	PID2054_BL	HC	NA	0	d0	10.5386	6.10008	10.6308	10.5183	10.9037	9.62785	12.4289	0.41155	0.175655
PID2054	PID2054_Day1.2	HC	NA	1or2	d1/2	12.0437	7.55716	12.3234	14.4492	14.0968	12.1186	13.7396	0.436144	0.14414
PID2054	PID2054_Day28	HC	NA	28	d28	10.6408	6.37593	10.9304	11.5736	11.099	9.7017	12.4631	0.351432	0.193451
PID2054	PID2054_Day7	HC	NA	7	d7	10.5735	6.14501	10.9166	11.6243	11.086	9.6684	12.6271	0.367456	0.207855
PID2055	PID2055_BL	HC	NA	0	d0	10.9848	6.15864	11.3543	12.4987	12.5278	10.7358	12.363	0.325611	0.23802
PID2055	PID2055_Day1.2	HC	NA	1or2	d1/2	11.9044	7.33241	12.0958	14.2554	14.559	11.4357	13.6783	0.425265	0.205853
PID2055	PID2055_Day28	HC	NA	28	d28	10.9157	5.91483	11.0589	12.5324	12.4066	10.4331	12.5027	0.276476	0.228807
PID2055	PID2055_Day7	HC	NA	7	d7	11.304	6.16468	11.6822	13.8162	13.0354	11.0201	12.8847	0.351318	0.2212
PID2056	PID2056_BL	HC	NA	0	d0	10.3833	6.31798	10.6976	11.5675	10.3914	9.03778	12.4775	0.470036	0.221527
PID2056	PID2056_Day1.2	HC	NA	1or2	d1/2	10.569	6.51466	10.9771	11.7257	11.6544	9.68729	12.3446	0.402137	0.228539
PID2056	PID2056_Day28	HC	NA	28	d28	10.0661	5.95701	10.683	10.335	10.4885	8.49941	11.9325	0.379054	0.260199
PID2056	PID2056_Day7	HC	NA	7	d7	10.1323	6.27002	10.9128	9.77087	10.6793	9.01205	11.6538	0.363795	0.278815

## Sheet: Fig5 & S5 (NPX values)
individual	condition	responder	timepoint2	IL8	VEGFA	CD8A	CDCP1	CD244	IL7	OPG	uPA	IL_17C	MCP_1	CXCL11	AXIN1	TRAIL	CXCL9	CST5	OSM	CXCL1	CCL4	CD6	SCF	IL18	TGF_alpha	MCP_4	CCL11	TNFSF14	MMP_1	LIF_R	FGF_21	CCL19	IL_10RB	IL_18R1	PD_L1	CXCL5	TRANCE	HGF	IL_12B	MMP_10	IL10	TNF	CCL23	CD5	CCL3	Flt3L	CXCL6	CXCL10	4E_BP1
1	SLE_R	R	d0	3.71669	10.2587	9.75633	2.1616	5.56586	1.42962	9.76818	9.22187	2.43554	10.9026	5.63502	2.6254	7.83801	5.72788	6.66812	3.36161	6.68835	4.99179	5.11533	9.30218	8.18644	2.18004	13.2074	6.84748	3.25576	10.608	3.81427	5.97309	8.62907	6.00888	7.84621	5.10456	7.033	5.10425	7.3091	7.08912	8.68878	2.57688	2.4355	9.5173	4.94942	4.70553	8.73055	7.08825	7.75436	7.1556
1	SLE_R	R	d1/2	3.8946	10.332	9.75047	2.05374	5.51672	1.6856	9.89999	9.30271	2.54135	11.0935	5.71088	2.24298	7.84286	5.81247	6.7526	2.93984	6.70368	5.19099	5.12935	9.2993	8.18758	2.2487	12.9051	6.63611	3.24795	10.4575	3.84832	6.03214	8.62264	6.01214	7.86733	5.21337	6.26232	4.99894	7.27388	7.15506	8.75429	2.78709	2.58067	9.60843	4.9599	4.8803	8.77795	6.99626	9.06816	6.33761
1	SLE_R	R	d7	3.75931	10.0763	9.63296	1.98008	5.4591	1.46295	9.54875	9.03309	2.17788	10.9376	5.39534	2.36449	7.70275	5.64109	6.67904	3.84901	6.67899	4.97833	4.99467	9.05393	8.01829	2.1415	12.8143	6.59663	3.19595	10.2967	3.79839	6.09293	8.4401	5.93075	7.62048	5.07196	6.53404	4.97638	7.24895	7.04643	8.653	2.6385	2.25848	9.34629	4.95235	4.69501	8.59221	7.09065	7.54329	8.28205
1	SLE_R	R	d28	3.48287	10.2707	9.82582	2.10457	5.57396	1.18168	9.70709	9.26965	2.47856	10.919	5.36549	2.26693	7.71982	5.62266	6.67267	3.07232	6.43694	4.58669	5.27373	9.28321	8.26558	2.31193	12.5645	6.6316	3.04753	11.1602	3.96553	5.96946	8.38177	5.95798	7.73268	5.11002	6.50519	4.82003	7.21006	7.04529	8.55978	2.68606	2.53737	9.46697	5.0511	4.56467	8.50989	6.87111	7.33064	6.70047
8	SLE_R	R	d0	4.94695	10.491	9.09932	2.654	5.63377	1.87344	10.6312	9.47429	3.36766	11.9136	7.72498	2.29861	7.89259	5.95658	6.9135	3.64177	7.83868	6.05455	6.21844	8.47965	8.34949	2.52095	12.7518	7.12273	3.42704	10.9155	3.87482	4.82425	9.68164	5.80658	8.24645	5.46861	6.81825	4.09742	7.25991	6.94996	8.47798	3.13201	2.92244	9.26466	4.99313	5.21427	8.84526	6.23557	9.08692	6.119
8	SLE_R	R	d1/2	4.39497	10.6207	9.16271	2.73806	5.60181	1.62964	10.432	9.23623	2.58171	11.6187	8.20976	3.04813	7.99536	6.15763	7.36171	3.93403	7.6835	5.27521	6.12951	8.43788	8.35418	2.57593	13.0736	6.91398	3.94639	11.7772	3.78016	5.0471	9.5732	5.89315	8.26874	5.56189	7.44465	4.03648	7.27246	7.16435	8.36802	3.439	2.68465	9.54037	4.98948	4.6676	9.00068	6.56024	9.76194	5.7458
8	SLE_R	R	d7	4.34734	10.5275	9.86879	2.66631	5.48648	1.70217	10.3408	9.17409	2.15342	11.5678	7.9403	2.73054	7.99151	6.20302	7.20829	3.55928	7.81672	4.95745	6.19331	8.50386	8.37122	2.49464	13.1869	7.02252	3.65173	11.5947	3.69051	3.57178	9.75302	5.7531	8.18487	5.32117	7.71535	4.45232	7.20532	7.35777	7.95934	2.96854	2.60363	8.89384	4.9685	4.46103	8.68228	6.52548	9.20215	5.78972
8	SLE_R	R	d23	4.17461	10.5634	9.55579	2.7203	5.39981	1.7997	10.349	9.06067	2.17383	11.1444	8.39447	2.56073	8.03256	6.93351	7.30177	3.45618	7.41149	5.48551	6.14052	8.48536	8.4059	2.30673	12.1976	6.54171	3.69672	11.6328	3.56507	3.18177	9.92066	5.52788	8.17311	5.48524	7.32827	3.88073	7.00623	7.21518	7.94415	3.33009	2.83234	9.1864	4.99746	4.89834	8.81002	6.36812	9.01801	5.79506
8	SLE_R	R	d28	3.81584	10.4295	9.41804	2.37461	5.45675	1.71162	10.2703	8.99104	2.32017	11.1964	7.49524	2.32105	8.05558	5.93768	7.37991	3.80118	7.04623	4.85334	6.1854	8.3873	8.16478	2.52978	12.4189	6.76499	3.70138	11.8203	3.62461	3.70375	9.14624	5.71542	8.16234	5.42192	7.21702	4.55471	7.13159	7.11553	7.9855	3.17186	2.5823	9.03788	5.07922	4.43174	8.79085	5.9916	8.13323	6.27428
12	SLE_NR	NR	d0	5.21758	11.1202	9.43078	3.38626	5.28566	1.58503	11.0599	9.81589	2.51777	12.2499	6.39838	2.89623	8.04387	6.36111	6.55938	2.5552	6.58668	5.50162	5.49909	9.75195	8.46881	2.45787	13.031	8.20358	3.28982	12.0484	3.9319	5.42598	8.74635	6.43578	8.9321	5.4846	5.58129	4.62425	8.15935	6.39999	9.28518	3.95843	2.70662	9.3963	4.97283	5.79376	9.44316	6.69366	8.48355	7.3284
12	SLE_NR	NR	d7	5.09544	10.8842	9.37449	3.17997	5.1232	1.61439	10.8991	9.67788	2.55278	12.7947	6.75869	2.881	7.98911	6.09536	6.49841	3.19993	6.19963	6.34675	5.55731	9.68277	8.33413	2.54293	13.2143	8.02994	3.45582	12.6951	3.97257	6.03258	9.0428	6.41714	8.62908	5.43209	5.2492	4.76353	8.10831	6.15338	9.1043	3.94579	2.85921	9.32454	4.90021	6.20377	9.12921	6.19534	8.63766	7.4893
12	SLE_NR	NR	d23	5.35161	10.8698	9.13864	3.30468	5.24932	1.66707	10.8805	9.74242	2.49651	12.6218	6.51585	3.12598	8.15593	6.16541	6.70387	2.96893	6.57975	6.06203	5.52145	9.97491	8.59337	2.51854	13.2466	8.15066	3.38548	12.2958	4.01532	5.92448	8.76127	6.5148	8.89239	5.54889	5.97218	5.1271	8.127	6.47859	9.3131	4.22993	2.87566	9.59564	5.03194	6.06555	9.19341	6.68443	8.83877	7.44277
12	SLE_NR	NR	d28	5.38196	10.9582	9.08046	3.2081	5.19906	1.51178	10.9179	9.73132	3.49247	12.45	6.48217	2.89406	8.03366	6.14985	7.08832	2.46203	6.52395	5.70123	5.50914	9.88717	8.45277	2.40212	13.2111	8.2615	3.16351	12.0059	3.98518	7.42513	8.7422	6.4095	8.79464	5.47463	5.79854	5.07747	8.08258	6.38287	9.21725	3.61838	2.66537	9.37072	4.99559	5.80342	9.32653	6.66643	8.67725	6.99068
14	SLE_R	R	d0	5.72182	10.3443	9.93507	3.03666	6.0693	1.56499	9.94162	9.89288	3.71588	11.4079	6.88625	2.65855	7.98106	5.98615	6.65374	2.38997	13.0729	5.53093	6.28191	8.38568	7.92452	2.42559	13.8649	7.91571	3.0889	11.0698	4.0857	2.24557	8.9114	5.71352	7.72542	5.12196	7.65384	4.92866	7.72525	6.3162	9.14421	3.13011	2.76089	10.0252	5.39178	5.32943	9.41784	7.2664	9.08714	5.43256
14	SLE_R	R	d1/2	5.85057	10.0167	9.71964	2.73922	5.65453	1.35216	9.75968	9.6432	2.93927	11.3636	7.48497	2.43381	7.81787	6.00172	6.40802	2.24927	13.1039	5.66238	5.87586	8.20414	7.6294	2.0777	13.6048	7.52722	3.04643	11.2717	3.80126	3.83656	8.48109	5.4315	7.36649	5.07221	6.97159	4.05028	7.48106	6.07682	8.85392	2.2215	2.66681	10.1184	5.26894	5.45324	9.17612	7.09218	11.078	5.58723
14	SLE_R	R	d7	4.65896	10.0557	9.3316	2.69853	5.73055	1.36996	9.63813	9.73124	2.5478	11.456	6.30732	2.86586	7.79726	5.76488	6.57737	2.21151	12.9379	5.35448	5.93457	8.23985	7.67125	2.32659	13.4357	7.34373	2.88553	11.0106	3.92643	3.99299	8.69022	5.65343	7.51288	5.01485	7.60709	4.64199	7.43599	5.96367	8.6109	3.26695	2.42069	9.71554	5.21846	5.19975	9.3834	6.8831	8.48521	5.28976
14	SLE_R	R	d23	6.38745	10.3059	10.3742	3.20357	5.82372	1.58568	10.0602	9.96289	3.35834	11.5099	8.18145	2.74276	8.13161	6.75852	6.61571	2.14831	13.3256	6.10365	6.04181	8.25347	7.92909	2.36911	13.5874	7.57782	3.42388	11.2939	3.99831	3.28426	9.55263	5.78051	7.69784	5.33164	7.5996	4.13492	7.70725	6.53842	11.2741	2.99523	3.1634	10.1363	5.36738	5.92136	9.60559	7.45158	11.4659	5.42747
14	SLE_R	R	d28	4.89298	10.2969	9.67729	3.01056	6.02039	1.51408	9.69737	9.77933	2.84457	11.3106	6.67437	2.846	7.82062	6.18436	6.65403	2.26496	13.0445	5.3785	6.18909	8.34654	7.89696	2.56814	13.6844	7.65305	3.1351	11.4115	4.0473	3.94915	9.0463	5.80118	7.58892	5.14544	7.85729	5.24201	7.66498	6.49879	9.31171	2.63158	2.85467	10.3534	5.56852	5.41309	9.21962	7.24178	8.90385	5.67579
17	SLE_NR	NR	d0	4.23634	10.4453	9.6288	3.25873	5.8039	1.83739	10.0775	9.66089	2.88201	11.195	7.92283	3.64397	8.1233	6.76034	6.25999	2.97288	7.57123	5.47536	6.58842	9.04522	8.63205	2.55114	13.0629	7.05406	4.02353	12.3599	4.0534	4.35963	10.7737	5.69307	9.70927	4.9723	6.60797	4.48361	8.35051	6.86414	8.32104	3.06143	3.24532	7.71854	5.47541	4.87347	8.79397	6.68887	9.61187	6.66823
17	SLE_NR	NR	d1/2	4.28872	10.7004	10.1508	3.23479	5.98834	2.17725	9.97177	9.74107	2.83992	11.1413	8.52008	4.0121	8.2766	7.01544	6.70199	3.05297	8.23487	5.30296	6.71559	9.09012	8.76697	2.56908	13.4245	7.40652	4.11156	12.471	4.24923	4.47542	11.1335	5.72298	9.90349	5.26895	7.28555	5.34886	8.49887	7.22924	8.25594	3.2696	3.30472	8.17712	5.55705	4.93674	8.64337	7.19973	10.3621	6.71801
17	SLE_NR	NR	d7	4.57376	10.5295	9.27245	2.93223	5.60509	1.79291	9.91475	9.46653	3.90771	11.7821	7.61793	3.29652	8.30895	6.65217	6.40293	3.19613	7.03152	6.23414	6.45258	8.94466	8.3931	2.24636	12.9863	7.15626	3.88464	11.9199	3.94965	5.44392	10.7646	5.50564	9.4887	5.05199	5.99993	4.91474	8.10518	6.81782	8.11765	3.57897	3.36047	7.60462	5.47111	5.36578	8.6097	6.24384	9.20496	6.95235
17	SLE_NR	NR	d23	4.51071	10.3646	9.49987	3.17268	5.66358	1.75074	9.77212	9.51329	2.87568	11.4455	7.59725	3.05349	8.13584	6.65963	6.39391	3.03911	7.23199	5.67412	6.45551	9.04854	8.43168	2.56027	12.687	6.94282	3.84685	11.9404	3.98065	6.37061	10.4604	5.56919	9.57035	4.93363	6.14165	5.3397	8.1648	6.87326	8.27623	3.12603	3.26464	7.55818	5.41009	5.05607	8.67367	6.68684	9.79551	6.26031
17	SLE_NR	NR	d28	4.47464	10.4982	9.59366	3.24041	5.77144	1.7322	10.0222	9.59027	3.8946	11.4013	7.60613	3.70464	8.29847	6.43628	6.69308	3.36253	7.63392	5.43155	6.50147	9.07372	8.56279	2.45141	12.8019	7.28571	3.98409	12.9677	4.07299	5.43636	10.6769	5.62054	9.71771	5.1675	6.83586	5.25399	8.35637	6.80475	8.16992	3.72889	3.1266	7.77869	5.43769	4.85345	8.50952	6.5926	9.24053	7.39537
18	SLE_NR	NR	d0	4.20249	10.147	9.57218	2.27209	5.65669	1.73915	9.60175	9.2172	2.64549	11.4389	8.37616	1.8771	8.1541	7.79551	6.12626	3.00339	7.13711	5.40872	5.99983	9.10146	8.4716	2.29522	12.4104	7.12877	3.36732	12.0556	3.80444	3.27382	8.80826	5.22818	8.01555	5.09904	6.31705	5.44458	7.95143	6.70576	8.66162	3.40131	3.02308	9.48469	4.78876	4.99431	8.71087	6.63114	10.4065	5.38762
18	SLE_NR	NR	d1/2	4.33315	10.3902	9.63229	2.33216	5.80826	1.91813	9.69565	9.1792	2.31272	11.2773	8.78503	2.21876	7.94274	7.45794	6.12559	2.44144	7.81157	5.43553	6.07062	9.0096	8.54006	2.3291	12.5761	7.45619	3.3091	12.5643	4.01167	3.21871	8.92796	5.38773	8.19174	5.05776	6.97057	4.88185	7.51996	6.79755	8.57628	3.38386	2.88274	10.2092	4.91441	4.86873	8.61772	7.24515	11.0154	6.3412
18	SLE_NR	NR	d7	4.30081	10.1977	9.42019	2.33494	5.81653	1.80386	9.49691	9.16413	2.6784	11.2595	8.33184	3.11584	8.06084	7.31206	6.09663	3.04782	7.7367	5.28807	6.04093	9.17499	8.46585	2.13233	12.4441	7.35473	3.20197	12.5179	3.86692	3.42644	9.13539	5.33643	8.02411	5.23178	6.97528	5.25943	7.46964	6.81089	8.5337	3.43432	2.98049	9.73854	4.83925	4.79866	8.88819	7.03934	9.82546	5.8598
18	SLE_NR	NR	d28	4.85039	10.4305	9.69825	2.48024	5.89912	1.97482	9.84953	9.43615	2.79727	11.4459	8.48617	3.09683	8.24602	7.97263	6.40611	2.82988	8.1513	5.41931	6.08189	9.21171	8.71328	2.50796	12.8295	7.45475	3.44004	12.8597	4.10465	3.92034	9.57921	5.4702	8.20389	5.3222	7.27674	5.35062	7.6797	7.0726	8.74202	3.93483	3.32503	9.91249	4.98771	5.0837	8.84	7.40674	10.2002	7.05144
21	SLE_NR	NR	d0	4.56137	11.0602	7.63588	2.77117	6.10104	1.93629	10.4138	9.39347	4.2516	11.5374	8.02697	2.77568	7.97929	7.69571	7.70469	3.0203	7.03739	5.61131	6.48338	9.9357	8.70861	3.00386	13.6653	7.39434	3.66441	11.9602	4.32158	6.49738	8.75764	6.63612	7.96763	5.53542	7.50217	4.54864	7.88222	7.13107	10.1319	3.07322	3.75674	9.68949	5.80381	5.77929	8.844	6.35444	9.73729	6.52257
21	SLE_NR	NR	d7	4.80139	11.0216	7.57901	2.68473	6.13231	1.86109	10.3794	9.60462	3.97209	11.58	7.30856	2.48719	7.89602	7.41972	7.65698	2.90447	6.32645	5.40164	6.50989	9.99152	8.77125	2.99343	13.1388	7.22058	3.5202	12.5119	4.34276	6.31244	8.34753	6.58883	7.89739	5.35286	6.87168	4.31775	7.90186	7.12564	10.2441	3.27131	3.57947	9.1432	5.77698	5.39159	9.0499	5.82893	9.12605	6.99916
21	SLE_NR	NR	d28	4.64841	10.9442	7.65321	2.84655	6.06426	1.8453	10.3596	9.5641	3.72129	11.6638	7.47069	2.85275	7.81594	7.19815	7.76132	2.87279	6.29389	5.39737	6.46753	9.84675	8.80139	2.8782	13.4345	7.21827	3.40872	12.3584	4.37101	7.26766	8.27638	6.57467	7.84904	5.22763	6.88095	4.49	7.7093	6.96809	10.1428	3.32364	3.58745	9.29577	5.76307	5.38171	9.05465	5.96323	8.61146	6.66223
28	SLE_R	R	d0	4.00825	10.4199	9.49029	2.74994	5.36596	1.30377	9.99753	9.18755	6.01882	11.1567	6.46537	2.54831	7.74425	5.45292	6.90207	4.13069	7.4199	5.2201	6.3721	8.81157	8.58461	2.17471	13.0731	6.7783	3.81681	12.1341	3.81254	4.10938	9.45661	5.73505	8.23472	4.85501	11.1016	4.18445	8.25571	6.44279	8.4805	3.43753	2.65165	9.41375	5.46709	5.7162	9.43353	6.12208	8.2711	6.55028
28	SLE_R	R	d7	3.79251	10.3431	9.36172	2.74367	5.25074	1.41474	9.71665	8.99919	2.22798	10.9741	6.16863	2.09195	7.58488	5.32131	6.92262	3.58675	7.21372	5.06164	6.23058	8.78228	8.42554	2.13029	12.922	6.46681	3.62728	11.2522	3.76126	3.90519	9.43088	5.62395	8.15251	4.83162	10.825	4.1442	8.02188	6.21722	8.15877	2.8862	2.34753	9.12143	5.31355	5.582	9.37189	6.09849	8.16062	6.67088
28	SLE_R	R	d28	3.76152	10.5623	9.5662	2.99748	5.47272	1.46925	9.96088	9.13357	2.60318	11.3097	6.32974	2.97034	7.87324	5.6093	6.88105	4.61967	7.57501	5.3658	6.41315	8.81446	8.59369	2.5657	13.2475	6.67701	3.85422	12.3032	3.88136	4.33427	9.55254	5.87066	8.30934	5.05624	11.6199	4.22566	8.24102	6.41405	8.47003	3.59038	2.70069	9.27756	5.46935	5.88611	9.81099	6.29964	8.47628	6.5654
29	SLE_R	R	d0	4.65134	10.7349	10.3811	3.13896	6.28482	1.86471	9.88503	9.69718	2.60804	12.0719	9.55422	2.60328	8.51892	7.35161	6.39481	3.14682	7.28565	6.6721	7.14202	9.23213	9.13472	2.53663	14.3932	7.8101	3.94595	10.1075	4.29634	6.29903	10.7663	6.15535	8.36894	5.73051	7.01325	5.96548	7.73064	7.3701	8.95063	4.47329	4.19082	9.76462	6.94779	6.28215	9.73369	7.37869	10.4222	5.85147
29	SLE_R	R	d1/2	5.95328	10.7432	7.38895	3.53586	5.58141	1.33938	10.1916	9.66929	2.89715	11.8244	6.86366	3.22585	7.84497	7.7968	7.31194	3.47939	7.33535	5.47956	5.74092	7.81493	9.40255	2.42908	13.2361	7.25735	3.79363	13.9187	3.79033	2.6862	9.1499	5.98534	7.85387	5.32388	7.42979	4.32356	8.01508	6.4313	8.75823	4.17545	3.1908	10.408	5.26308	5.74095	9.63557	6.19235	9.59451	7.04486
29	SLE_R	R	d7	3.95978	10.3258	10.0433	2.68054	6.04382	1.4867	9.51951	9.43099	2.52538	11.5335	9.537	2.17521	8.18734	7.19772	6.23571	3.01444	6.47336	6.15663	6.82334	9.16357	8.79782	2.14792	14.3077	7.56753	4.04641	9.80758	4.19515	4.57414	10.4175	5.99379	8.12736	5.44535	6.64615	5.88946	7.54768	7.19636	8.46362	3.93729	3.93744	9.34189	6.82608	5.71682	9.25455	6.89251	10.3764	5.89557
29	SLE_R	R	d28	4.70356	10.6399	10.7849	2.87695	6.36512	1.61167	9.48758	9.45295	2.55721	12.0734	9.53686	2.34102	8.31877	7.96136	6.22878	3.19663	7.12207	6.50173	7.28493	8.90789	8.95424	2.62365	14.5316	7.65604	4.04743	10.1075	4.25216	4.6108	10.7891	6.06273	8.33196	5.76648	6.71812	5.92522	7.65656	7.38294	8.62098	4.14718	4.37373	9.6774	7.06899	6.33191	9.38292	7.46266	10.7455	6.33761
31	SLE_R	R	d0	4.2215	9.74435	9.63806	2.60589	5.51982	1.2913	9.75045	9.43896	1.70734	11.0066	6.82389	2.85	8.21928	6.24732	6.53238	2.86796	6.45693	5.44025	6.55875	9.08759	8.10953	2.21362	12.7534	7.44358	3.39942	11.0711	3.89618	2.50798	10.4409	5.54216	8.26516	4.66029	6.57558	3.96169	7.75601	5.92983	7.8032	3.33026	2.47632	8.64802	5.45066	4.29733	9.36893	6.36249	8.27806	6.44559
31	SLE_R	R	d1/2	4.36225	9.69353	9.84805	2.52588	5.47558	1.33403	9.91072	9.52841	1.80477	11.186	7.18046	3.14253	8.40882	6.22802	6.44228	2.89818	6.87268	5.46505	6.57098	9.09787	7.92902	2.04331	12.7296	7.25132	3.38074	10.9861	3.97906	2.66735	10.4254	5.59486	8.24773	4.8034	7.42886	3.68086	7.68904	5.84225	7.71095	3.49324	2.48982	8.82021	5.53957	4.63776	9.26789	6.22699	9.38591	6.26589
31	SLE_R	R	d7	4.84072	9.20859	9.2923	2.12232	5.00395	1.09347	9.51043	9.00637	1.28224	11.4602	7.30106	2.35444	7.94612	5.98409	6.04288	2.37111	7.10822	5.12939	5.98704	8.63869	7.42349	1.74239	13.2595	7.50912	2.86845	11.2229	3.33452	2.24194	9.92254	4.90023	7.70933	4.25835	7.2451	3.35044	7.0984	5.34368	7.28006	2.81644	2.20077	8.19175	5.12603	4.37721	8.80078	6.66924	7.78886	5.57608
31	SLE_R	R	d28	4.65917	10.2041	10.3758	3.035	5.76815	1.34232	10.4292	9.86104	2.21492	11.7803	8.59108	3.33079	8.82732	8.7783	7.04113	2.8901	6.75073	5.79376	7.11066	9.31336	8.53989	2.3977	13.7562	7.82925	3.71119	11.8646	4.25983	3.79862	11.1064	5.88195	8.61051	5.41196	7.14348	4.16965	7.96655	6.45001	8.34799	3.74814	3.29115	9.27042	5.95598	5.15674	9.68483	6.88011	11.0273	6.65361
32	SLE_R	R	d0	4.46953	10.504	10.8595	2.4316	6.1132	1.41076	9.80241	9.35415	2.87703	11.159	7.25906	2.89515	8.41853	8.12074	6.74889	3.16965	7.89371	7.04955	6.51672	9.07488	9.44642	2.55603	12.8261	7.44749	3.53967	12.3179	3.9782	3.87403	8.7458	6.27223	7.70536	5.33746	6.59841	4.39878	7.24478	8.23857	8.4855	3.54428	3.1539	10.1496	5.67833	6.08333	9.3398	7.12909	8.11067	7.07525
32	SLE_R	R	d1/2	3.96346	10.4113	10.8484	2.11514	6.06883	1.36734	9.87445	9.38877	2.73013	10.639	7.50479	2.0814	8.52575	7.11991	6.40338	2.79386	7.76418	6.05736	6.43325	9.09086	9.39549	2.43811	12.7658	7.26144	3.38543	11.5833	3.88327	3.63075	8.76717	6.21992	7.70653	5.51121	6.35611	4.49554	7.14782	7.90443	8.53972	3.28905	2.97752	10.0923	5.58136	5.58543	9.40806	7.09735	8.46532	7.00378
32	SLE_R	R	d7	4.07711	10.4019	10.5747	2.19598	6.36456	1.72475	9.83625	9.27839	2.64147	10.8023	8.27496	4.8097	8.45962	6.88618	6.17474	3.13094	8.15543	6.09585	7.02443	8.96772	9.22532	2.51188	13.4261	7.11174	4.31403	13.5778	3.75403	3.77473	8.78434	6.06708	7.67562	5.51679	10.5987	4.39542	7.19589	7.71604	8.21179	3.17028	2.81184	9.84874	6.22544	5.65181	9.29108	7.44137	7.96154	8.24491
32	SLE_R	R	d28	4.26573	10.5375	10.9069	2.21437	6.22596	1.46226	10.1703	9.5077	3.07773	10.7625	7.55941	2.74293	8.57945	7.28384	6.30386	2.6469	7.87881	5.91102	6.72188	9.09336	9.55968	2.58895	12.8989	7.29906	3.40221	11.5532	4.02566	4.66388	8.73665	6.32703	7.91497	5.59972	6.80241	4.45561	7.29493	8.13307	8.68431	3.50513	3.02876	10.2548	5.82388	5.72787	9.40278	7.23725	8.34668	6.48257
34	SLE_R	R	d0	3.77528	9.86541	8.75503	1.77174	5.24294	1.59418	9.87141	9.31194	1.9242	10.9822	6.31291	2.59984	8.21878	5.92434	6.84852	2.67019	6.72178	5.01723	5.9672	8.61784	7.79503	2.1529	12.1635	6.38806	3.02751	11.3046	3.81143	4.0656	7.68084	5.50879	8.16974	4.90546	7.34184	4.61168	7.07683	6.18195	8.36606	2.95535	1.84864	9.4133	5.06773	4.08855	9.00065	6.63017	8.07055	6.03178
34	SLE_R	R	d1/2	3.85085	9.84325	8.85502	1.96179	5.28769	1.41651	9.70677	9.15952	1.76428	10.8198	6.67592	2.40357	7.8607	6.2372	7.04457	2.85282	6.73583	5.16163	5.82351	8.89996	7.72398	2.35756	12.1444	6.45243	3.11228	10.9753	3.7824	3.43428	7.97591	5.39582	8.04819	4.71381	6.93868	4.64744	7.07375	6.25873	8.03681	3.07722	1.91224	9.37521	5.09116	4.2593	9.03519	6.63096	8.9663	5.5035
34	SLE_R	R	d7	3.73874	9.7975	9.0099	1.76106	5.14551	1.41752	9.70612	9.22666	1.48631	10.9033	6.33252	2.48293	7.84155	6.03265	6.52492	3.17638	6.57951	4.95408	5.89006	8.82378	7.71776	2.40782	12.3373	6.452	3.3679	11.1617	3.85847	4.37961	8.1726	5.42221	8.03083	4.74633	7.18537	4.91655	7.17245	6.23954	8.07938	3.26568	1.87399	9.44861	5.14768	4.1466	9.13919	6.73193	8.14593	5.35734
34	SLE_R	R	d28	3.68816	9.85712	8.93202	1.78174	5.14443	1.45836	9.53815	9.08471	1.58054	10.6787	6.69052	3.34625	7.62541	6.18681	6.5399	2.93193	6.67678	4.95791	5.86193	8.73705	7.86328	2.32744	12.1405	6.51456	3.21891	11.7904	3.7522	3.40634	7.64856	5.29551	7.95057	4.68252	7.4321	5.05094	7.18218	6.26643	8.31948	2.9988	3.56884	9.4996	5.24392	4.22839	8.80358	6.69191	7.75186	5.57935
35	SLE_R	R	d0	5.23643	10.0743	8.22505	3.23632	5.93559	1.65721	9.99546	9.47429	1.93897	11.2629	9.47047	3.34647	8.32005	8.72954	7.46634	3.09119	7.60164	6.03236	7.16611	9.02918	8.84745	2.4467	13.803	7.19724	4.00445	12.9179	3.99868	2.47688	11.7721	5.5044	8.19754	5.2662	8.13051	4.00249	7.86658	8.61761	9.0127	4.33558	3.80656	9.22821	8.12252	5.48384	9.70986	6.06593	11.4058	6.7902
35	SLE_R	R	d1/2	5.60628	10.153	8.40206	3.31144	6.05114	1.87881	9.96252	9.54951	2.06542	11.4439	9.63417	3.28823	8.29252	8.76568	7.80234	2.89504	7.9007	6.07017	7.20447	9.02609	8.88445	2.34738	13.9864	7.25855	3.81921	12.4567	4.00648	2.4948	11.6712	5.49958	8.21165	5.45597	8.39055	4.18375	7.92031	8.60839	8.95945	4.20519	3.69622	9.30624	8.23941	5.61599	9.76073	6.23784	11.6657	7.61904
35	SLE_R	R	d7	5.51716	10.0511	8.21037	3.16953	5.88601	1.70313	9.88476	9.54744	1.86072	11.3976	9.2888	3.22268	8.24852	8.74115	7.75149	2.81617	7.80778	5.97176	7.13368	8.95822	8.86411	2.36355	13.5544	7.14182	3.76481	12.4039	3.97617	2.36672	11.3136	5.4773	8.18592	5.21041	8.27759	3.99513	7.78404	8.66403	8.89362	3.95928	3.70287	8.95062	8.19713	5.52455	9.61536	5.97863	11.3935	7.52433
35	SLE_R	R	d23	5.355	10.4523	8.3886	3.27222	6.03676	1.75567	10.2362	9.77978	1.86908	11.5632	9.34569	2.89106	8.56154	8.98048	7.58536	3.30752	7.52988	6.33148	7.33073	9.11075	9.1193	2.61093	13.4686	7.24857	4.15204	12.4217	4.079	3.27732	12.0358	5.8214	8.434	5.45467	7.77219	4.32687	8.05848	8.79201	9.17885	4.92984	4.07741	9.31518	8.38938	5.91219	10.0971	6.10301	11.7628	7.04691
35	SLE_R	R	d28	5.65104	10.578	8.5516	3.29033	6.14723	1.74775	10.4063	9.93146	2.15712	11.879	9.38642	3.31904	8.5923	9.09107	7.70387	3.10299	7.92355	6.35751	7.46952	9.36802	9.22197	2.83285	13.8437	7.3924	4.02999	12.6984	4.21378	3.44537	12.1953	5.86969	8.51502	5.60154	8.15134	4.43426	8.19692	8.76794	9.15837	4.72858	4.06645	9.5308	8.43139	5.96003	10.1961	6.55875	11.6442	6.65388
38	SLE_NR	NR	d0	4.38535	10.3664	9.5889	2.96413	5.81106	1.46051	10.3192	9.56523	2.01963	11.1575	6.72768	2.79924	7.94524	6.01226	6.73126	3.002	7.21217	5.67595	6.39814	9.36216	9.09969	2.45739	13.5357	7.57558	3.87889	11.6264	4.16225	3.81816	9.84306	6.0319	8.34904	5.07349	7.28317	4.97	7.64639	6.90457	8.66837	4.0974	3.92581	9.17893	5.47966	5.01232	9.4151	6.81325	8.85928	5.72731
38	SLE_NR	NR	d1/2	4.49492	10.2916	9.53114	2.93844	5.65705	1.69215	10.2562	9.40835	2.32363	11.3262	6.74408	2.66825	7.81438	5.86321	6.73055	3.25292	6.72329	5.50665	6.27681	9.32023	8.93146	2.33384	13.44	7.44614	3.6958	12.0114	4.05554	4.13537	9.6225	5.95725	8.22211	5.12959	6.72949	4.71846	7.48408	6.84231	8.65872	4.06609	3.81362	9.30983	5.38733	4.82215	9.44272	6.63441	9.35642	6.2054
38	SLE_NR	NR	d7	4.68055	10.1751	9.41494	2.65002	5.5267	1.4685	10.1923	9.37602	2.20334	11.4987	6.82343	3.62178	7.80331	5.90676	6.59364	3.0944	7.27494	5.7256	6.28049	9.17869	8.85349	2.34863	13.741	7.4681	3.63819	11.6784	3.86789	4.8919	9.68071	5.65097	8.05738	4.87535	7.66736	4.92312	7.46716	6.72529	9.03033	4.09159	3.79738	9.03721	5.31454	5.07168	9.23729	6.84052	8.45742	6.19522
38	SLE_NR	NR	d23	4.71444	10.2778	9.68957	2.78339	5.56136	1.58704	10.1312	9.41427	1.78086	11.2863	6.98424	2.95861	7.95532	6.0126	6.63038	2.87658	6.97499	5.73772	6.12694	9.25435	8.90239	2.31513	13.2405	7.20148	3.74448	11.4102	3.96919	4.346	9.88259	5.85992	8.29656	5.12373	7.05753	5.06256	7.49274	6.90057	8.35376	4.06242	4.08612	9.00113	5.34611	5.14573	9.42027	6.68456	9.7426	6.73955
38	SLE_NR	NR	d28	4.84177	10.353	9.70375	2.97127	5.76305	1.62696	10.35	9.55475	1.93152	11.555	6.40722	3.1762	7.94955	5.67153	6.79255	3.18305	6.92403	5.74235	6.35665	9.39103	9.02933	2.45041	13.4124	7.44583	3.65944	11.923	4.14326	4.83742	9.77559	6.0654	8.3703	5.29041	6.96514	5.43936	7.61373	6.84249	8.72235	4.08753	3.80388	9.45025	5.41186	5.14801	9.36014	6.83647	7.96735	6.25623
40	SLE_NR	NR	d0	3.86749	10.3392	10.1101	2.16128	5.83667	1.32287	9.68778	9.6565	2.86789	11.5009	5.69368	2.49126	7.71198	5.83308	6.48703	3.11198	6.5723	4.72132	6.2272	9.0401	8.04195	2.63626	13.6558	7.8291	3.21252	10.3436	3.69374	4.80699	8.12784	6.0185	7.83058	5.26246	6.06436	3.73516	7.57727	6.88644	8.579	2.7178	2.24711	9.6458	5.63339	4.97808	8.30972	7.11359	8.11767	6.60475
40	SLE_NR	NR	d1/2	3.7911	10.2391	10.3232	2.06011	5.88623	1.60575	9.78165	9.58763	2.47376	11.1855	6.01628	2.71201	7.88419	6.05032	6.6155	3.62113	6.70662	4.99773	6.10442	9.23819	8.09127	2.52085	13.4288	7.65618	3.47312	10.3307	3.7404	3.70875	8.41273	6.18266	7.94641	5.45415	6.35061	3.91321	7.59269	6.98393	8.6132	3.21745	2.56631	9.90719	5.69798	5.04498	8.38851	7.23407	9.11962	6.32379
40	SLE_NR	NR	d7	4.19474	10.2054	10.1044	1.77863	5.94111	1.49691	9.82148	9.66863	3.03715	11.138	5.88504	3.10135	7.90974	5.76872	6.41432	3.17875	6.82363	4.8012	6.00695	9.20127	8.06566	2.42025	13.8928	7.73049	3.22257	10.8157	3.81377	4.64757	8.30702	6.14066	7.91321	5.28706	6.61412	3.79867	7.50315	6.71138	8.56449	2.95511	2.48078	9.69932	5.56789	4.8451	8.35184	7.42015	8.37055	6.4361
40	SLE_NR	NR	d23	4.1239	10.3814	10.5266	2.39658	6.13803	1.35216	9.93345	9.72999	2.64404	11.2722	6.55499	2.31608	8.18651	6.12559	6.50139	2.98811	6.89853	5.28605	6.22384	9.26614	8.29837	2.5181	13.6428	7.79052	2.89673	10.4084	3.99087	4.19786	8.51718	6.18726	8.16784	5.5931	6.15965	4.05429	7.54719	7.05959	8.88111	3.55616	2.7334	9.94867	5.69039	5.0765	8.48969	7.60224	9.46855	6.35143
40	SLE_NR	NR	d28	4.20182	10.4175	10.2219	2.02655	6.0887	1.28855	9.86902	9.70476	2.66816	11.4654	5.66795	2.58115	7.93588	6.13022	6.7236	2.97574	6.81626	5.07245	6.34476	9.33823	8.32866	2.55089	13.318	7.80151	3.28212	11.5799	3.95262	3.95462	8.14111	6.29633	7.98327	5.41425	6.17849	3.90428	7.56674	7.09083	9.15074	3.04633	2.64951	10.0429	5.7533	5.14815	8.70817	7.39006	8.06735	6.90382
41	SLE_R	R	d0	3.79126	10.3625	9.51916	2.54114	5.61959	1.1753	10.2937	9.21424	2.97489	10.7305	5.23735	2.23636	6.678	5.25421	5.97503	3.79455	5.74442	4.49023	5.82573	8.82439	8.01446	2.49805	11.8843	6.84342	2.85341	12.4563	4.09257	5.7034	7.56364	6.02198	7.77077	5.18579	5.32126	3.24162	7.41837	6.13976	8.71625	3.43203	6.38886	8.198	4.59801	4.12654	9.20607	5.43126	6.4533	5.02627
41	SLE_R	R	d1/2	3.99471	10.3899	10.2591	2.56952	5.70463	1.31305	10.1765	9.48814	2.95488	10.974	6.90943	2.57729	7.41418	6.52742	6.22685	3.11146	7.22783	5.20824	5.6375	9.19423	8.12201	2.37997	12.2227	6.8083	3.22163	11.5132	4.06586	3.69101	8.59235	5.96612	7.88438	5.17549	6.52613	3.93512	7.37085	6.75494	8.58947	3.4379	6.43301	8.86913	4.74165	4.88952	9.29247	6.52311	9.7377	5.89732
41	SLE_R	R	d7	3.69938	10.1404	9.58629	2.36122	5.68926	0.95166	10.1051	9.47303	2.12331	10.6247	5.15822	2.63696	6.95323	5.2934	5.94445	2.84008	6.31949	4.5441	5.81238	9.01053	7.98024	2.34879	11.7747	6.74672	2.76784	12.3809	4.17384	4.73311	7.84735	5.93383	7.84101	5.05973	6.07492	3.61449	7.29365	6.44267	9.53273	3.33026	6.4963	8.39438	4.6067	4.17033	9.05987	6.08318	7.00814	5.05994
41	SLE_R	R	d28	3.66667	10.4365	9.9459	2.35075	5.89384	1.29545	10.3195	9.60052	3.11252	10.9306	5.6714	2.66643	7.17414	5.85822	6.42081	3.51013	6.41219	4.4884	5.85439	9.10153	8.1295	2.57287	12.358	7.05388	3.08899	12.0333	4.23511	4.17335	8.16319	5.95885	7.99715	5.15891	5.83003	3.94257	7.60525	6.49852	8.65969	3.15525	6.5405	8.56219	4.89344	4.31587	9.1681	6.04484	6.88605	5.83235
44	SLE_NR	NR	d0	4.30427	10.4321	9.51925	2.22778	5.6957	1.70272	9.73241	9.51824	3.16062	11.389	7.17509	3.0214	8.13794	6.1072	6.74277	2.93903	7.81954	4.9349	5.4741	9.12514	8.06714	2.62842	11.8174	6.92987	3.27183	11.9442	4.07164	2.21876	9.78037	5.92613	8.20995	5.27263	6.73229	5.07204	7.73396	7.22316	8.33703	3.48515	3.25455	9.17222	5.34049	5.06493	8.74006	7.11323	8.44763	5.59187
44	SLE_NR	NR	d1/2	4.42253	10.3601	9.21748	2.10287	5.59781	1.59082	9.55678	9.48332	2.80086	11.6272	6.9028	2.90689	7.90145	5.99988	6.73264	2.904	7.12815	4.65674	5.36443	9.02463	7.87832	2.34782	12.112	6.67818	3.29337	11.983	4.08009	2.32511	9.34104	5.74654	8.07977	5.15395	5.83684	4.62169	7.57152	7.02692	8.26215	3.10052	3.01642	8.81632	5.18707	4.73619	8.94128	6.65544	8.35172	6.30822
44	SLE_NR	NR	d7	4.79462	10.5327	9.76745	2.41691	5.72913	1.82415	9.65138	9.5259	2.84097	11.5063	7.09765	2.90553	8.16372	6.10617	6.93836	2.59611	7.91348	4.91152	5.51195	9.1505	7.99008	2.62467	12.0616	6.77165	3.26266	11.9664	4.05769	2.21295	9.54091	5.80265	8.09125	5.28162	6.36677	4.89602	7.6144	7.14568	8.35751	3.56963	3.25576	8.37966	5.29718	5.06942	8.841	6.84202	8.17613	5.61242
44	SLE_NR	NR	d28	4.47004	10.506	9.42439	2.23208	5.59392	1.7539	9.72619	9.50478	2.84915	11.482	7.36596	2.07095	8.07027	6.2891	6.6331	2.79859	7.63306	4.89865	5.49627	9.0917	7.92966	2.44327	12.0686	6.84671	3.2998	11.5859	4.01485	2.30333	9.88785	5.83275	8.17882	5.45848	6.20566	5.07579	7.6022	7.61548	8.36171	3.99607	3.36415	8.78254	5.30912	5.07697	8.92075	7.0536	8.47071	6.11066
46	SLE_R	R	d0	4.12961	10.0876	10.1539	2.08737	5.85283	1.41881	9.68225	9.61578	2.82928	11.3345	6.83312	2.16617	8.08388	6.27898	6.59375	2.4	6.80231	5.39401	6.72293	9.36825	8.58922	2.25428	13.0798	7.003	2.94264	11.5407	3.76292	5.19255	9.03412	6.2628	7.99995	5.37207	6.37602	4.8467	7.39345	6.64008	8.7862	3.13824	2.55334	9.00206	5.52739	5.14294	8.8413	6.9816	8.93103	5.65949
46	SLE_R	R	d1/2	4.03174	10.3133	10.3637	2.37727	6.03577	1.47728	9.59668	9.49771	2.33688	11.2422	7.27033	3.48003	8.13304	6.54739	6.78895	3.14942	7.03023	5.41046	6.81682	9.53521	8.51012	2.46914	13.108	6.89333	3.81843	11.4977	3.75535	3.56599	8.9038	6.37414	8.17838	5.44746	6.98395	4.70747	7.54522	6.72457	8.86444	3.5481	2.84427	9.40978	5.57515	5.22091	8.92625	7.24444	10.153	5.74152
46	SLE_R	R	d7	4.22212	10.0987	10.2769	2.07693	5.74823	1.30959	9.78647	9.48483	2.73713	11.1637	6.81338	2.82446	7.79044	6.42538	6.53279	2.9664	6.49942	5.24394	6.68858	9.41898	8.36346	2.49482	13.259	6.99232	3.29812	11.685	3.86663	3.66087	8.73355	6.39065	8.07216	5.454	6.39579	4.5746	7.47082	6.71583	8.84585	3.26424	2.66575	9.50313	5.46319	5.13192	8.73664	7.02781	8.88049	5.57873
46	SLE_R	R	d28	4.10906	10.1408	9.96066	2.27807	5.8663	1.39741	9.79056	9.69258	2.49132	11.1967	6.59534	3.18472	7.85237	6.11941	6.95934	2.91782	6.72653	5.18602	6.76335	9.46405	8.37067	2.48175	13.2897	6.83255	3.42556	10.9622	3.76685	5.242	9.096	6.33756	8.01974	5.55721	6.95907	4.96993	7.41376	6.58626	8.72048	3.16743	2.64039	9.1448	5.57353	5.13933	8.7602	7.19649	8.76434	5.41098
2000	HC		d0	4.33233	10.1066	10.5744	2.61909	5.83512	1.66012	9.76918	9.62699	2.47017	10.9606	6.84831	4.39177	7.54642	5.58291	6.45376	4.93148	7.44368	5.47359	6.18556	9.15578	8.89584	2.78608	13.1011	7.4074	4.71171	12.6993	3.74201	2.57549	8.49527	5.68155	8.28578	5.41428	7.51476	4.64946	8.05313	6.64722	8.12589	3.43805	2.4164	9.91611	5.47756	4.68885	8.75631	7.10479	7.78085	8.14531
2000	HC		d1/2	3.42096	9.5605	10.0628	1.96836	5.24596	1.33779	9.00837	8.95961	3.13035	10.2504	5.71007	2.82901	6.96505	4.88752	5.75107	3.28257	6.65035	4.59859	5.41049	8.60821	8.07986	2.18913	11.7581	6.36454	3.45321	11.6396	3.22119	1.93162	7.49822	5.02037	7.708	4.69908	6.61147	4.10378	7.07662	6.01161	7.59709	3.11652	2.01977	8.95979	4.97522	4.02677	7.88362	5.8872	8.27189	5.70818
2000	HC		d7	4.26048	10.0884	10.516	2.40135	5.74735	1.55322	9.79282	9.64798	2.92482	10.9363	6.59077	3.65975	7.66069	5.96186	6.43328	4.10931	7.3444	5.24284	6.10668	9.22946	8.82236	2.91866	13.0439	7.21675	3.96886	11.7785	3.69565	2.50227	8.71225	5.78605	8.33689	5.40649	7.09285	4.95235	7.7882	6.85011	8.04848	3.64914	2.365	10.1124	5.32534	4.72995	8.73339	6.99464	8.29711	6.84787
2000	HC		d28	3.87405	10.2864	10.6879	2.5833	5.8684	1.58069	9.47364	9.49739	2.46869	10.8531	6.59868	3.83124	7.38576	5.9531	6.2702	4.26195	7.6091	5.15252	6.08872	9.01717	9.09032	2.87036	13.0026	7.11083	4.01773	12.4071	3.7666	2.5687	8.16439	5.8106	8.39101	5.72666	7.58222	4.86779	7.90184	6.77288	8.41915	3.42278	2.49812	9.9365	5.40745	4.71609	8.25623	6.81092	8.14102	6.94415
2001	HC		d0	4.51681	10.7775	9.45062	2.98992	5.95791	1.75717	10.3324	9.89492	2.26069	11.3843	7.68253	5.03364	8.0424	6.17925	6.7879	4.28961	7.54744	5.64524	6.64703	9.61853	9.26087	2.68489	14.1187	7.8382	4.58488	13.561	3.74957	5.98576	8.65672	6.04196	8.51621	5.32777	7.49556	4.72802	8.22985	6.34403	9.33434	3.41657	2.56084	10.3383	5.38889	5.43805	9.28161	7.53142	8.55507	8.49377
2001	HC		d1/2	3.72828	10.5591	8.92118	2.64818	5.7405	1.84697	10.0062	9.62104	2.23071	11.0245	7.09384	4.68689	7.8022	5.58042	6.69722	4.07972	6.97486	5.28925	6.34304	9.52071	8.91132	2.55566	12.9266	7.08538	4.48292	13.2033	3.4006	4.84084	7.953	5.82994	8.32151	5.1241	7.07793	4.74235	7.95517	5.91573	8.8576	2.83063	2.44819	9.78031	5.60476	5.16615	9.04228	6.4748	9.02883	8.12737
2001	HC		d7	4.49715	10.9435	9.63718	3.09322	5.81095	1.66143	10.4582	9.86818	2.29461	11.2251	6.95306	3.65194	8.04862	6.00518	6.72826	3.3133	7.13487	5.61936	6.64531	9.46709	9.33159	2.75398	13.4415	7.35288	4.19961	12.1018	3.77286	5.27127	8.53468	6.1463	8.68381	5.43342	6.29876	4.72502	8.07758	6.3544	9.15259	3.26462	2.65658	10.3559	5.35083	5.51499	9.57108	7.11782	8.32879	7.55357
2001	HC		d23	4.32472	10.5363	9.98127	2.91092	5.63341	1.6493	9.92118	9.61907	2.3297	10.9078	7.4449	3.46232	8.06454	6.75121	6.69259	3.73556	7.2812	5.57645	6.04147	9.3418	9.20482	2.52928	13.0064	6.72415	4.03757	12.2615	3.42634	3.86955	8.11702	5.76773	8.40505	5.16397	6.96951	4.68152	7.82613	6.30158	8.82718	3.15882	2.6908	10.1697	4.97836	5.52456	9.00858	6.56666	9.63937	6.55363
2001	HC		d28	4.17849	10.5068	9.31057	2.74197	5.75896	1.45579	10.0886	9.81128	1.90114	11.0274	6.44936	3.80721	7.80694	5.72762	6.39068	3.2366	6.98155	5.20622	6.24385	9.3441	9.14258	2.5644	13.1022	7.02357	3.61902	12.5545	3.52115	4.26233	7.93179	5.94057	8.29318	4.94391	6.30925	4.92083	7.94639	5.95899	9.05719	2.85426	2.38326	10.1119	5.20977	5.10729	9.14194	6.54751	8.08924	6.88493
2007	HC		d0	5.65261	10.4936	10.8239	2.31174	5.97803	1.2567	10.0018	9.84398	2.20971	11.7915	7.74168	3.75511	7.89506	6.31206	5.65824	4.19114	8.56955	5.64241	7.23862	9.65483	7.89405	3.05178	13.2039	7.55192	4.6544	11.6592	4.08004	3.52736	8.31188	5.66669	7.8638	5.31848	8.55497	4.80679	7.80913	6.67458	9.21037	3.33776	2.88776	10.2763	5.93745	6.96034	9.20342	7.34944	8.11923	8.03995
2007	HC		d1/2	4.12301	10.4243	10.7348	2.05081	5.87949	1.30046	10.1228	9.80785	2.39589	11.2574	7.42008	4.05152	7.73014	5.96565	5.74655	4.49838	7.18016	5.0032	6.93177	9.54707	7.79083	2.95354	12.991	7.46313	4.15605	11.7911	4.02993	3.05557	8.35316	5.68869	7.85482	5.41382	7.71708	4.31414	7.92172	6.46242	8.95909	3.15249	2.47707	10.1123	5.65861	4.88428	9.07128	6.72414	9.29403	6.93475
2007	HC		d23	4.65562	10.7805	11.6312	2.69042	5.93615	1.39055	10.5094	10.0418	2.51698	11.3545	8.53656	3.22411	7.92304	6.60385	5.69746	4.22014	7.80545	5.65904	6.88292	9.73427	8.10003	3.06423	13.149	7.3714	4.01167	11.1722	3.93012	3.48106	9.0459	5.73187	8.02253	5.49897	7.39822	3.75185	7.95927	6.91311	9.02856	3.98947	2.985	10.3776	5.61664	5.52638	9.28303	7.36468	10.3985	6.21202
2007	HC		d28	4.54787	10.6017	10.697	2.2278	5.91123	1.32887	10.1815	10.0114	2.77779	11.3431	7.21448	3.37155	7.89165	6.12919	5.84731	4.11689	7.56689	5.11774	6.83528	9.6868	7.9409	3.0133	13.3202	7.40583	3.8709	12.1188	4.13559	4.02959	8.53918	5.80006	8.02683	5.51187	8.14147	4.86716	7.90321	6.60817	9.07232	3.6381	2.71864	10.1824	5.65433	5.0558	9.21778	7.11245	8.59209	7.85045
2009	HC		d0	3.97183	10.5804	10.3449	2.46229	5.48993	1.47009	9.96309	9.45837	2.32386	11.1121	7.0364	3.09578	7.93275	6.35938	6.4468	3.62428	6.2534	4.77904	5.3119	9.14486	8.521	2.41983	12.8014	6.8156	4.0651	11.7619	3.61168	2.84342	8.25403	5.75069	8.57993	5.28861	6.20213	5.05578	7.59697	7.09897	8.55685	2.95788	2.43126	9.08254	5.04174	4.41136	9.31015	6.54195	8.15021	5.96166
2009	HC		d1/2	4.21531	10.62	10.2512	2.48215	5.32325	1.58745	10.0437	9.52112	2.71332	11.2777	7.06154	3.35198	7.79232	6.44476	6.40637	3.94917	6.97334	5.15628	5.40953	9.10897	8.51108	2.53046	12.3983	6.88861	4.16754	12.7942	3.50099	2.66618	8.19374	5.65328	8.48316	5.41907	7.32157	4.91316	7.6743	6.9971	8.77936	3.33279	2.41567	9.073	4.91525	4.64732	9.33289	6.51343	9.50257	6.05808
2009	HC		d28	4.47385	10.7523	10.6251	2.71855	5.62988	1.44804	10.0458	9.73062	3.9664	11.4487	7.5409	2.78955	8.11595	7.63763	6.63062	3.87898	6.71966	5.21316	5.59527	9.53441	9.02742	2.68121	12.8063	7.10618	4.29053	12.301	3.78189	2.34394	9.20146	5.89944	8.71149	5.66296	6.38662	5.58909	7.77176	7.68595	8.71676	3.74439	2.82671	9.31602	5.18726	4.92877	9.54388	6.50444	9.03705	6.75852
2011	HC		d0	3.85201	9.95245	9.11628	1.49269	5.31304	1.8553	9.32017	9.68511	2.68171	10.519	4.99969	3.33037	8.15064	4.79687	5.53023	4.56558	6.85892	4.5516	5.77677	9.1726	7.42916	2.40761	12.4995	6.79753	3.95574	10.9626	3.2623	3.41002	7.46789	5.32279	7.92134	4.55553	5.94041	5.38701	7.57911	5.46159	8.55767	2.95103	1.6877	8.7457	5.25036	4.3025	8.15991	5.84249	6.46015	5.85119
2011	HC		d1/2	3.56029	9.75153	8.73742	1.23352	4.89724	1.74004	8.85874	9.07374	2.38911	9.73232	4.77827	2.67606	7.75331	4.15417	5.20192	5.09751	6.61853	4.0312	5.54759	8.83464	7.0359	2.51023	11.5422	5.96113	4.2849	10.7925	2.95486	2.52589	6.50515	4.95137	7.45701	4.27997	5.4951	4.69395	7.44483	5.10114	8.01216	2.31548	1.36246	8.18623	5.20691	3.84348	7.78371	5.14552	7.77299	5.4346
2011	HC		d7	4.36019	9.6144	8.60359	1.0008	4.82812	1.74793	8.72448	9.05425	2.31931	10.0141	4.89505	3.28128	7.60289	4.26559	4.97809	4.43939	6.94436	4.17425	5.32775	8.51991	6.81999	2.31639	11.906	6.01919	4.03677	11.2499	2.78326	2.98281	6.17835	4.72085	7.28373	4.06025	6.04719	5.19761	7.27764	5.14875	8.0839	2.27429	1.53957	7.56345	5.36685	4.16506	7.58581	5.08109	5.81005	5.61172
2012	HC		d0	4.40655	10.3595	10.0407	2.46299	5.25407	1.76101	10.2699	9.49197	1.75647	10.6449	7.3491	2.83812	7.56604	5.95547	6.58492	3.63854	6.76585	5.10239	6.51614	8.46973	8.86572	2.31088	12.6294	7.18655	4.06399	11.6356	3.56561	5.23574	8.51474	5.62558	8.25427	5.14519	7.64042	3.98114	8.79834	5.86089	7.92629	2.90834	2.19609	9.03609	5.15161	4.6448	8.46393	6.45394	8.04023	5.79847
2012	HC		d7	4.43789	10.3799	9.95689	2.64581	5.28642	2.22268	10.3498	9.65865	1.59807	10.8165	7.39412	2.43538	7.7953	5.9934	6.87987	3.50847	6.5788	5.24798	6.58499	8.37349	9.12114	2.52175	12.789	7.12339	4.01679	11.1565	3.71636	4.90887	8.63929	5.83576	8.32414	5.14401	7.33205	4.14503	8.99805	5.95927	8.05338	2.93972	2.61673	9.19071	5.3323	4.79862	8.5978	6.46709	8.71006	6.83492
2012	HC		d28	4.39599	10.6748	10.3542	2.9622	5.53053	1.96476	10.7325	9.8648	2.07277	11.1656	7.35985	2.03361	7.93809	6.01696	7.01308	3.78145	6.3197	5.41639	6.84923	8.56898	9.42058	2.64178	12.5514	7.43467	4.17959	11.1341	3.92899	6.13356	9.04004	5.90144	8.40642	5.40311	6.58617	4.25622	9.25219	6.22713	8.20924	3.21392	2.45102	9.1273	5.53916	5.01623	8.86469	6.42513	8.15694	6.60341
2013	HC		d0	5.25092	9.84857	9.22444	2.58973	5.4618	1.50462	9.91836	9.5224	2.36727	10.8073	6.32522	3.16855	7.45632	5.3401	6.88112	2.9042	7.84933	4.82685	5.90708	9.43133	7.76603	2.04204	12.331	7.60231	3.23248	13.1255	3.77809	5.07951	8.61469	5.47981	8.10825	4.51432	8.09815	4.40789	7.57745	6.23434	8.88645	3.14243	1.99319	9.34055	5.01939	4.90737	8.59834	6.34538	7.59962	5.53531
2013	HC		d1/2	5.26853	10.3042	9.64124	2.85432	5.7391	1.58395	10.2356	9.6587	2.52946	11.4986	7.70045	3.80463	7.64318	5.77851	6.89237	3.66121	8.51731	5.5255	6.18394	9.4135	7.97847	2.43749	12.9486	7.95222	3.81233	13.6075	3.76764	5.4051	8.95614	5.61051	8.13895	4.93672	8.70589	4.03376	7.83813	6.28833	9.0843	3.25102	2.30281	9.28864	5.23507	5.27925	8.74384	6.66611	10.2629	6.53144
2013	HC		d7	6.09171	10.2181	9.73288	2.70091	5.7783	1.48662	10.2477	9.88927	2.36996	11.4095	6.90639	3.45055	7.83912	6.03662	7.50955	3.03077	8.60218	5.19411	6.3343	9.63705	8.22232	2.72666	13.2516	8.28394	3.77361	14.3249	3.83087	5.19784	9.04569	5.4357	8.31129	4.809	8.74001	4.53693	7.89738	6.58035	9.36915	3.26279	2.2324	9.34396	5.18991	5.40023	8.72341	6.93906	8.29675	6.72527
2013	HC		d28	4.76728	10.1473	9.57752	3.03546	5.7219	1.47127	10.1028	9.75807	2.45008	10.831	6.37555	2.92508	7.91189	6.08234	7.51588	3.63287	6.43474	4.82296	6.37572	9.66163	8.43632	2.58987	12.1525	7.68328	3.50713	13.1895	4.08841	5.51214	9.22047	5.86526	8.47192	4.83509	6.59984	5.14495	7.85556	6.66785	9.2758	3.52163	2.42029	9.58677	5.37503	5.04244	9.13282	6.02381	8.01367	6.47224
2018	HC		d0	4.06813	10.8506	9.9177	2.61746	5.93353	1.84946	10.4924	10.0516	3.05838	10.8159	5.84971	4.76894	8.13108	5.67995	6.69242	4.35375	8.31684	6.48953	7.22402	9.42795	9.03672	2.91748	12.7295	6.6698	4.43808	12.9503	4.00079	4.32963	8.50832	6.06927	8.18792	5.72924	9.98967	5.66106	7.84586	6.49731	9.87783	3.83614	2.84842	10.0646	6.08187	6.12568	9.49011	6.76347	8.08661	7.37559
2018	HC		d1/2	3.38929	9.81534	8.9452	1.99379	5.39919	1.90714	9.61212	9.19422	2.14265	10.3105	6.4645	4.21298	7.44623	4.61335	5.7915	3.31766	9.3665	5.42274	6.02119	8.73775	8.17487	2.32295	12.6319	5.67942	3.94198	12.9115	3.1747	2.74284	7.41244	5.14814	7.31792	5.10311	10.5281	4.20832	6.85888	5.62769	9.02582	2.76629	2.01979	9.07452	5.80742	4.57882	8.56822	7.07154	8.79206	6.52022
2018	HC		d23	4.06449	10.3282	10.4661	2.8264	5.62889	1.78187	10.2952	9.79062	2.70023	10.6032	5.75051	3.23723	7.97823	6.23506	6.59267	3.02201	6.88368	5.98873	6.24689	9.17135	8.64315	2.57231	11.9456	6.29919	3.85802	11.73	3.78899	2.92707	8.69647	5.87851	7.91527	5.46537	7.94778	4.23532	7.40933	6.26429	9.62715	3.22994	2.81657	9.66105	5.45991	5.35252	9.04998	6.17837	10.1607	6.25204
2018	HC		d28	3.12272	10.171	9.45746	2.08494	5.27692	1.64141	9.77715	9.33934	2.44743	10.4359	4.91493	2.59877	7.65645	4.73934	6.31894	4.21343	6.02835	5.51066	6.04593	8.82066	8.28581	2.64589	11.6951	5.92864	3.65524	12.116	3.56279	2.95823	7.65164	5.7377	7.63471	5.05835	5.85253	4.99382	7.33684	6.03295	9.57611	3.1181	2.32758	9.38612	5.6445	4.7403	8.67977	5.18784	7.70072	5.57798
2020	HC		d0	3.58487	9.68174	7.75532	2.33819	4.48553	1.19423	10.2283	9.14607	1.74175	10.7302	5.89802	2.82907	6.96056	4.79483	6.70231	3.59087	6.19885	4.29322	4.94169	8.93141	7.5245	2.01776	11.9903	6.4478	3.452	12.5768	3.0734	4.39854	9.00035	4.80388	8.25579	3.87777	7.56551	2.71612	7.19416	5.47585	7.38841	1.99016	1.54624	7.474	4.6572	4.0146	8.45621	4.33874	6.31913	5.18091
2020	HC		d1/2	4.47643	10.2151	8.3633	2.96582	5.57257	1.89908	10.5595	9.59128	2.07973	11.3802	7.98973	5.03959	7.53964	5.54156	6.72091	4.16772	9.23872	5.33823	7.34927	9.35416	8.35318	2.35983	13.9758	7.81346	4.93723	13.5503	3.48629	4.4817	9.8536	5.33656	8.70271	4.57726	10.511	3.1918	7.81936	5.81036	7.92151	2.95097	1.98386	9.00103	7.00591	4.86833	9.23248	6.72352	9.45378	8.81251
2020	HC		d7	4.427	10.4144	8.54208	3.25626	5.37381	1.60271	11.0269	9.80437	2.39822	11.4021	7.32422	2.663	7.74384	5.94394	7.12504	3.51389	6.65153	4.93531	5.61185	9.49472	8.38139	2.44757	13.579	7.73991	3.59055	11.8504	3.88726	4.2469	10.1829	5.536	8.97814	4.67647	7.81645	3.19938	7.79545	6.19229	8.1075	3.10701	2.21564	9.08668	4.94289	4.6078	9.35662	5.50057	8.66913	6.05476
2020	HC		d23	4.49389	10.2987	8.84083	3.22298	5.15607	1.54103	10.754	9.63186	2.4895	11.3402	8.08329	2.73298	8.15874	6.51111	7.10495	3.68257	6.76541	5.31595	5.58407	9.468	8.35943	2.32756	13.2978	7.44346	3.58246	11.7098	3.84139	4.49438	10.5482	5.71135	8.92371	4.53205	7.30069	3.58143	7.69467	6.31605	7.95153	3.25652	2.5175	9.24803	4.89663	4.82822	9.25116	5.77156	10.3695	6.29132
2020	HC		d28	4.05936	10.3669	8.47977	3.3039	5.32082	1.49232	10.9283	9.67575	2.54683	11.2855	6.94778	2.2194	7.73204	5.95392	7.34352	3.68267	6.13114	4.90996	5.77064	9.41349	8.29449	2.69073	13.5778	7.87638	3.56221	11.6293	3.93811	4.97228	10.3152	5.75525	9.01787	4.67078	6.47337	3.45381	7.85694	6.2057	8.04773	3.35422	2.31693	9.06755	5.11164	4.56822	9.43915	5.36266	8.37379	5.44808
2027	HC		d0	4.93197	10.6463	9.02307	1.87391	5.55047	1.74807	9.81092	9.26273	3.00742	11.4244	7.64179	4.41269	7.73616	6.25306	6.77895	5.35125	8.17374	5.8672	5.53619	9.20354	8.82737	3.20267	13.0421	7.97654	4.82026	13.8824	3.45558	3.45318	7.41397	5.43497	8.42746	5.25077	9.67098	4.26851	8.21099	5.5452	8.69639	3.38218	2.25982	9.3188	5.0652	5.63429	8.21448	6.6365	9.40123	7.3074
2027	HC		d1/2	5.09831	10.5271	9.39762	2.33571	5.80434	1.86755	10.4093	9.89581	4.06831	11.4256	7.71304	3.01986	8.35133	7.23578	6.61855	3.62909	7.10106	5.3868	5.60085	9.57851	9.05241	2.69797	13.1736	8.09141	3.65697	12.2313	3.78584	4.75303	8.56006	5.8668	8.7581	5.51423	8.19533	4.67484	7.98827	6.17038	8.8271	3.82646	2.58304	9.81829	5.35339	5.55568	8.55349	6.69604	9.60474	6.79757
2027	HC		d7	5.2198	10.7887	9.57822	2.2805	5.99932	1.63773	10.2471	9.97355	3.44726	11.6284	7.46603	4.66427	8.14427	6.70562	6.87319	3.85382	7.93093	5.33338	5.75808	9.35636	9.20712	2.80013	13.5873	8.35837	4.15841	13.1682	3.8718	5.12743	8.4564	5.89493	8.80261	5.44465	9.2152	5.15068	8.05686	5.99373	8.87339	3.80078	2.44233	9.90254	5.39868	5.63653	8.84859	7.0938	8.40018	7.53194
2027	HC		d28	5.08256	10.936	9.58031	2.3681	5.91415	1.4475	10.3485	10.0059	3.36806	11.442	7.01871	2.44228	7.99815	6.83913	7.13776	4.00677	7.28098	5.28548	5.90104	9.50107	9.23342	3.01915	12.9656	8.14898	4.2299	12.5768	3.85627	5.05965	8.51396	5.85628	8.84653	5.19588	8.5047	4.68924	8.18878	6.00208	8.83285	3.72135	2.48863	9.86044	5.47181	5.52536	8.92318	6.72091	8.10303	6.33825
2028	HC		d0	4.59539	10.349	9.86087	2.51905	5.93498	1.45179	10.3811	10.1593	2.32433	10.8302	6.94793	3.60165	8.15329	6.22168	7.01603	3.38523	7.04301	5.00788	6.84093	9.98282	9.19343	2.47363	11.785	7.27595	3.78435	12.2984	4.13646	3.41557	7.90112	5.87098	8.29773	4.9935	6.59635	4.16327	7.72312	6.82283	9.2623	3.21542	2.47193	9.35557	5.39876	4.96293	9.05712	6.59177	8.40079	5.96894
2028	HC		d1/2	4.59118	10.1164	9.12592	2.21026	6.21327	2.15074	10.046	9.59447	2.00963	10.8236	7.78888	4.57886	7.50186	5.72793	6.13207	3.1208	10.6285	4.83365	7.03245	9.42807	8.41616	1.96486	12.6303	6.77821	4.7222	13.2503	3.5062	3.40168	7.02155	5.15196	7.668	5.10698	10.4934	3.25725	7.14187	6.06744	8.36172	2.42275	1.91683	8.46581	6.17978	4.31155	8.54829	7.76323	9.41047	7.0007
2028	HC		d7	4.23581	10.1758	9.36275	2.25938	5.79433	1.4401	10.3685	10.0508	2.11819	10.8115	6.52414	4.05806	7.9817	5.69748	6.6293	2.99089	7.45397	4.74327	6.79518	9.83821	8.39118	2.36315	11.8418	6.85594	3.56965	11.9908	3.98579	3.8198	8.10865	5.85499	8.24672	4.96974	7.41313	3.85171	7.38339	6.4139	9.05767	3.05492	2.16253	9.23384	5.71513	4.24461	9.10975	6.48251	8.05256	6.78689
2028	HC		d23	5.19068	10.2186	10.7823	2.86233	5.71805	1.24157	10.4636	9.76124	2.05222	10.9992	9.12659	2.60742	8.14243	7.88134	6.29028	2.90393	8.17813	5.32773	6.50614	9.93915	8.20511	2.51216	11.9791	6.59276	3.91987	11.5085	4.0445	3.36111	8.15172	5.78854	8.30508	5.5644	6.6723	3.22264	7.34395	6.83813	8.68805	3.7547	2.96149	9.49432	5.63145	5.04949	9.11638	7.00203	11.0538	6.01653
2028	HC		d28	3.96946	10.2296	9.95367	2.41662	5.98439	1.1176	10.4873	10.1434	1.94441	10.7764	6.76385	2.28989	7.97287	6.16071	6.48381	2.95109	6.59041	4.58582	6.90398	9.81156	8.38515	2.5842	12.0778	6.99747	3.27655	11.8227	4.07533	3.99304	7.94441	6.00139	8.21487	5.05321	5.97246	4.10223	7.53586	6.6958	8.95379	3.269	2.42924	9.41783	5.73334	4.18883	9.29692	6.28577	8.47197	6.30329
2030	HC		d0	5.51945	10.6225	9.44593	2.68955	5.55208	1.66132	10.5533	9.89658	2.81088	11.5683	7.32284	3.73066	7.68163	6.13963	6.36476	5.70346	7.43665	5.44351	6.79238	9.85581	8.89064	3.60129	13.6486	7.67579	5.19351	10.6232	4.17557	3.89116	8.44093	5.98627	8.29363	5.42469	6.8585	4.09739	8.25055	6.74601	9.35982	3.64506	2.65956	9.94551	5.63919	5.16055	10.1194	6.42706	8.40048	6.4215
2030	HC		d1/2	4.82625	10.3754	9.27019	2.25656	5.36596	1.60262	10.1035	9.63511	2.52693	11.4367	7.20831	3.67553	7.61504	5.84084	5.97466	4.43522	8.11486	5.36366	6.54206	9.60595	8.64646	2.84774	13.1474	7.16556	4.49205	10.2852	3.88279	3.87386	7.93483	5.61686	8.04169	5.1574	7.68958	3.93737	7.71136	6.43527	9.00178	3.14224	2.19289	9.13798	5.53247	4.9049	9.64035	6.13563	9.80885	7.29597
2030	HC		d7	4.82368	10.3455	8.91561	2.51431	5.56466	1.40717	10.1504	9.70832	2.6056	11.5287	6.97122	4.00698	7.75788	6.08944	6.14458	3.33426	7.33072	5.11621	6.81389	9.48139	8.89085	2.65939	13.093	7.20326	3.99155	11.0388	3.94441	5.06028	8.54142	5.86663	8.1152	5.35478	7.43722	4.65786	7.32792	6.72617	9.50636	3.28765	2.60616	9.45019	6.02252	5.13378	9.8694	6.44715	8.15769	7.51693
2030	HC		d23	5.01469	10.3177	9.62535	2.70958	5.09015	1.19079	10.1834	9.25287	2.9586	11.4706	8.81198	1.90639	7.81842	7.32587	5.84452	3.75718	7.6015	6.32257	6.15995	9.40952	8.65823	2.60007	12.2387	6.49546	4.12532	9.7883	3.54122	3.05219	8.4631	5.57713	8.0907	5.89617	5.89687	3.16098	7.18659	6.7307	8.79458	3.96172	3.10857	9.21853	5.38292	6.08526	9.87753	6.18631	11.6098	5.4578
2031	HC		d0	4.37698	10.2587	9.80846	2.64424	5.26278	1.29389	10.3178	9.70975	2.2582	11.0648	6.8428	3.03365	7.51601	6.78893	6.65729	3.05564	6.38451	5.84005	5.86338	9.87109	8.33296	2.63695	12.9353	7.11546	3.41088	12.1847	3.88054	5.08038	7.76169	5.66323	7.39804	5.16287	6.76791	3.15961	7.53912	6.61354	8.28769	3.61323	2.79797	9.52631	4.8771	5.50124	8.71518	6.31272	8.49719	5.76316
2031	HC		d1/2	4.60634	10.4322	9.59204	2.6146	5.39651	1.62328	10.0109	9.81451	2.35162	11.2031	7.58262	3.13888	7.82535	6.81001	6.76757	2.58537	7.51636	5.17989	5.96322	9.9217	8.35803	2.37514	13.3679	7.1998	3.59966	12.6736	3.91384	4.94154	7.90033	5.75075	7.54319	4.96558	7.68381	3.78162	7.31763	6.65148	8.34457	3.55864	2.44874	9.12125	5.21154	4.80813	8.9417	6.86801	9.51407	6.05024
2031	HC		d7	4.7547	10.3032	9.42882	2.28427	5.20049	1.51094	10.075	9.75546	2.42538	11.1195	6.78895	2.87031	7.48936	6.60101	6.54274	2.49953	7.47097	5.03092	5.70324	9.80628	8.3149	2.20618	12.7229	6.64393	3.32787	12.2261	3.78203	5.04885	6.86582	5.5496	7.48018	5.117	7.35639	3.52099	7.20777	6.58945	8.34114	3.24484	2.4875	8.61519	4.88151	4.81388	8.84645	6.2235	8.24277	6.19582
2031	HC		d23	4.95073	11.1463	10.6773	3.09138	5.90806	1.61601	10.8349	10.5084	2.90404	11.6685	8.37594	2.64357	8.31806	7.99164	7.21567	2.98731	7.04615	5.98211	6.55983	10.1746	9.1777	2.74812	13.8218	7.65091	4.05307	12.2364	4.53533	4.78121	8.62264	6.3346	8.26539	5.75725	6.84243	4.33801	7.98256	7.43096	9.06699	4.26203	3.30759	10.1976	5.58944	5.4699	9.5791	6.92612	11.2468	6.27775
2031	HC		d28	4.49467	10.7353	10.0328	2.79329	5.70878	1.69712	10.5737	10.1703	2.94559	11.1773	7.43076	2.65347	7.92814	6.8017	7.07097	3.2232	7.1809	5.44392	6.21064	10.1378	8.81498	2.76513	13.5998	7.34132	3.81814	12.6535	4.35062	4.84348	8.22645	6.25974	7.93234	5.58574	7.2331	4.11301	7.81855	6.985	8.83511	3.63491	2.78753	9.67512	5.37653	4.91687	9.11815	6.76064	8.8372	6.32617
2034	HC		d0	5.08079	10.4326	9.8933	2.63227	5.57965	1.5312	10.4474	9.72283	2.44261	11.6915	7.22157	3.81594	8.13096	6.21871	6.31849	4.6856	7.34723	5.79449	6.29662	9.27538	9.12848	2.60527	14.548	8.15974	3.83228	13.0423	3.79519	5.6702	8.76398	5.54148	8.82914	5.13078	6.54419	5.12808	8.22991	6.55424	8.75628	3.40404	2.52315	9.88753	5.03794	5.1064	9.06851	7.38202	8.39843	9.0726
2034	HC		d7	4.35784	10.5504	10.0648	2.43888	5.49451	1.27372	10.3835	9.60204	2.40292	11.6229	6.42224	3.29448	8.16223	6.24927	6.53627	3.68753	7.26264	5.5173	6.21829	8.95988	9.02262	2.65218	13.5729	7.50403	3.56892	12.6652	3.75181	5.56209	9.09639	5.52156	8.87126	5.20985	6.54073	5.18757	7.9017	6.70078	9.02449	3.3279	2.60757	9.75217	5.02506	5.08469	9.26044	6.94072	7.94496	6.60962
2034	HC		d23	4.82377	10.6428	10.8749	3.20421	5.60521	1.37853	10.7517	9.76918	3.07782	11.2843	8.27682	3.17891	8.55512	7.68214	6.41652	3.94687	8.01418	6.49092	6.27387	9.5146	9.32585	2.82339	13.4807	7.62356	4.25737	12.4657	3.90398	5.10304	9.821	5.66662	9.08991	5.70095	6.67042	4.68845	8.15609	6.87228	8.93625	3.77103	3.20834	10.2984	5.19264	5.92628	9.55439	7.43918	10.8818	6.30913
2034	HC		d28	4.55171	10.6577	10.1687	2.61072	5.66294	1.29085	10.5235	9.87116	2.53354	11.4049	6.34464	2.78185	8.1568	6.38466	6.94202	3.47716	6.90895	5.42965	6.50821	9.22658	9.26261	2.99602	13.574	7.5899	3.4276	12.5382	3.91234	6.08278	8.90007	5.66003	8.93747	5.53618	6.30812	5.15563	8.05215	6.76138	9.09547	3.57177	2.70161	9.77079	5.12394	5.12997	9.41856	6.84379	7.96991	7.33909
2036	HC		d0	4.06868	9.98363	8.80808	2.23449	5.10289	1.89001	9.79101	9.30176	3.19451	10.5092	6.56379	3.06237	7.72473	5.29968	6.52116	3.93362	6.99395	5.59604	5.94949	8.86473	8.24089	2.1637	11.8309	7.56904	4.04551	12.169	3.03809	3.96534	6.9487	5.46214	8.45738	4.80898	7.40027	4.00678	7.56712	5.17124	7.98103	2.93856	2.07875	7.7432	5.1711	4.7093	8.8176	5.23175	7.64895	6.15861
2036	HC		d1/2	4.11648	10.2906	9.30274	2.55658	5.2862	1.89205	10.1083	9.70096	2.62189	10.8947	7.39528	1.80443	8.14975	5.77592	6.84415	3.16794	6.62583	5.65675	6.17269	9.19351	8.56823	2.39087	12.3484	7.85754	3.82756	11.0747	3.30469	4.93408	7.64146	5.73875	8.80848	5.14477	6.62632	4.48271	7.66902	5.51398	8.3573	3.06594	2.20243	8.44092	5.32407	4.88213	9.12452	5.40838	10.4295	5.53956
2036	HC		d7	4.5282	10.44	9.18073	2.6153	5.45573	1.9669	10.1937	9.63119	2.97319	11.2435	6.99779	3.64552	8.03835	5.41338	6.97944	3.78198	7.12543	6.00916	6.16644	9.21932	8.65909	2.34858	12.2484	7.91617	3.99501	12.8064	3.33774	6.43351	7.68429	5.84133	8.92682	4.9961	8.0701	4.23483	7.7646	5.40993	8.45064	3.00878	2.06564	8.20611	5.36571	4.95445	9.28851	5.80404	7.40734	6.36817
2036	HC		d23	5.0604	10.3718	9.86729	2.93353	5.46953	2.11648	10.1201	9.74722	2.45902	11.1155	8.18761	2.74726	8.44486	6.08204	7.46591	3.23379	7.61409	6.16386	6.18383	9.23678	8.6826	2.4528	12.6454	8.1332	4.04275	12.1175	3.53737	5.695	8.42599	5.93341	8.95791	5.48372	7.74136	4.70763	7.76552	5.59873	8.47382	3.51539	2.38081	8.69364	5.45613	5.27886	9.43731	6.29276	10.2652	6.1352
2036	HC		d28	5.02328	10.5187	9.58167	2.50927	5.53536	2.03856	10.3248	9.83017	3.11709	11.1214	6.88095	3.03667	8.09337	5.69434	7.05007	4.40494	7.64354	5.95219	6.19616	9.39806	8.72659	2.23415	12.5166	8.33713	4.04884	12.3095	3.52004	5.14721	7.63878	5.96759	8.95878	5.35772	7.42671	4.4296	7.93233	5.44383	8.5945	3.08389	2.18236	8.59153	5.37105	5.10818	9.36239	6.07045	8.52329	8.25075
2040	HC		d0	4.64965	9.96497	9.04679	2.04248	5.46576	1.64903	9.27528	9.35901	2.3218	10.6652	5.92586	3.17559	7.50392	5.78326	6.36934	3.03159	6.8864	4.2226	6.06899	8.66435	8.18913	2.14405	12.2513	6.59864	3.56415	11.8451	3.21927	5.62782	7.47725	5.54007	8.3348	4.72141	7.11061	4.23978	7.21935	5.32424	8.55639	2.05137	2.69222	9.75732	5.64319	4.00994	8.80085	5.95936	6.96739	5.5781
2040	HC		d1/2	5.45692	10.6206	9.26089	2.68023	5.83109	1.41922	9.54961	9.80093	2.45493	11.7559	7.00518	2.28722	7.72941	6.47652	7.75272	3.73973	7.08616	5.48672	6.66268	8.97064	8.63383	2.56477	13.7544	7.25609	3.64819	12.5967	3.74188	12.2725	8.6249	6.11983	8.72815	5.22493	6.39465	4.02665	7.51673	5.52896	9.13294	3.00899	3.11662	10.315	5.54015	5.21429	9.50395	6.74376	10.0665	6.18524
2040	HC		d7	5.18834	10.566	9.61059	2.55178	5.87742	1.85623	9.70572	9.83679	2.69056	11.4478	6.91528	2.86655	8.01762	6.75192	6.75326	3.19728	7.45893	4.92529	6.55707	8.98027	8.73259	2.83676	13.5084	7.23608	3.74973	11.4326	3.73752	6.47337	8.6108	6.23371	8.79906	5.24767	6.5245	5.00868	7.70279	6.13311	9.05763	2.91373	3.13968	10.8306	5.675	4.83589	9.46059	6.75763	8.64194	5.98882
2040	HC		d23	5.58856	10.8643	10.5235	3.00337	6.05861	1.76906	10.3334	10.0433	2.6785	11.5784	8.48837	3.15504	8.37166	7.72091	7.37263	3.26907	8.40221	6.01402	6.79124	9.31231	9.15019	2.7208	13.2851	7.40051	4.23535	11.5824	3.89613	6.23794	9.1977	6.28849	8.98259	5.75971	7.11296	4.21295	7.92935	6.45397	9.33729	3.69168	3.66645	11.287	5.95601	5.77986	9.90866	7.17845	11.0786	6.84332
2040	HC		d28	5.21206	10.6585	9.66143	2.6139	6.07055	1.84188	9.99409	10.0181	3.00129	11.4015	6.9382	3.66671	8.23765	6.66808	6.81647	3.12623	7.38049	4.88555	6.88988	9.21607	8.82041	2.65155	13.3355	7.31431	3.91234	11.7597	3.77466	6.5924	8.49489	6.25615	8.85672	5.24656	6.5884	4.98668	7.90026	6.00317	9.24706	3.00855	3.26941	10.8218	5.81409	4.78911	9.40503	6.7845	8.64227	6.41477
2042	HC		d0	3.78617	10.3738	9.40922	2.68942	5.72641	1.05715	10.2872	9.82985	2.50625	11.0304	6.66519	2.8409	7.85111	5.75741	7.31804	3.98273	6.72661	5.02697	6.39869	9.58229	8.93037	2.74134	12.2958	7.26196	3.84523	12.6666	4.04173	7.22248	8.21546	6.25463	8.5426	5.24917	6.48387	4.80399	7.73382	6.49856	9.05035	3.14071	2.31252	10.1166	5.65399	4.94601	9.75615	6.12245	7.8991	6.53819
2042	HC		d1/2	4.33012	10.3627	9.20785	2.44484	5.5085	1.1276	10.069	9.55248	2.19046	11.111	6.96567	4.30517	7.81589	5.80976	7.11514	4.06886	6.92224	4.78489	6.32192	9.31028	8.66974	2.0942	12.3535	7.30567	3.85844	12.9162	3.88848	6.701	7.94837	6.01769	8.30502	5.06291	6.36704	4.78011	7.57252	6.29854	8.72853	2.78882	2.21067	9.99087	5.41918	4.69779	9.31611	6.40765	9.09105	8.52325
2042	HC		d7	4.52438	10.3852	9.15222	2.58403	5.46391	1.99408	10.1123	9.55815	2.8946	11.1613	6.93057	3.73298	7.95332	5.45228	6.94795	3.72202	7.27849	5.97049	6.19448	9.09495	8.5747	2.20038	12.1333	7.76682	4.00827	12.7639	3.27051	6.24439	7.42898	5.75053	8.89419	4.96765	7.80416	4.21471	7.67859	5.39624	8.339	2.9504	2.06733	7.93503	5.42039	5.05741	9.22529	5.63451	7.36905	6.11498
2042	HC		d28	3.8458	10.6798	9.32617	2.75995	5.99761	1.49472	10.351	9.94901	2.43386	10.5849	6.48677	3.93041	8.03335	5.54312	7.64195	3.75364	6.61965	4.90405	6.9783	9.60064	9.13436	2.794	12.1972	7.23713	4.04895	13.7564	4.27098	6.28038	8.508	6.49973	8.6393	5.56084	6.85126	5.26488	7.74344	6.62808	9.15003	3.07508	2.36042	10.0854	6.03939	4.97197	9.97705	6.27027	7.59699	6.60016
2043	HC		d0	4.55749	10.3422	10.2593	1.92111	5.65883	1.35674	9.56975	9.54232	3.88045	10.9589	6.09986	2.8479	7.78573	6.66062	6.78753	3.24969	7.94893	5.16568	6.27226	9.55028	8.11209	2.53136	13.9176	7.11789	3.30969	13.3968	3.78823	5.00222	8.85816	5.96526	8.25284	5.43493	7.44019	5.63427	7.76955	6.52486	9.0677	3.35757	2.42578	9.68269	5.00334	4.95546	8.26705	6.70139	8.51016	6.92264
2043	HC		d1/2	5.25754	10.3681	10.3865	1.88718	5.73074	1.58654	9.44692	9.44403	4.0374	11.269	7.39385	3.56601	7.7534	6.17091	6.28538	3.74293	9.00176	5.44795	6.11813	9.32398	8.09221	2.4972	14.3045	7.38481	4.08033	13.3687	3.60207	3.84289	8.44124	5.70259	8.07678	5.62677	8.62659	5.54618	7.80538	6.2375	8.9504	3.8356	2.26329	9.09801	4.94748	5.27895	8.32095	7.24362	9.53638	6.78772
2043	HC		d7	5.43229	10.63	10.7656	2.29692	6.02926	1.74059	9.85541	9.91975	4.29205	11.6433	6.91974	3.84828	8.06626	7.07252	6.99753	3.98385	8.80881	5.49411	6.75785	9.37836	8.41718	2.87887	14.6561	7.89596	3.89827	12.4061	4.14129	3.6876	10.0878	6.21738	8.40016	5.8091	8.30152	6.15429	8.25053	6.68913	9.25713	4.36719	2.78262	9.98188	5.26818	5.26935	8.87742	7.97246	8.60509	7.41234
2043	HC		d28	5.13985	10.6525	10.806	2.52387	5.99725	1.6193	10.0883	9.96017	4.66252	11.7056	7.92292	2.46469	8.03065	10.3424	7.02008	4.17638	8.25274	6.40129	6.58693	9.61475	8.71345	3.13819	13.9146	7.36568	3.63687	13.1086	4.27569	4.82974	9.56775	6.263	8.4262	6.31711	7.17078	5.31017	8.16844	6.94521	9.3449	4.22447	3.27033	10.4913	5.44506	6.06244	8.56431	7.18504	10.5503	6.54418
2044	HC		d0	5.03137	10.1558	8.84084	2.71471	5.5254	1.53879	9.7174	9.45413	2.50999	11.2451	6.72226	3.52486	7.97533	5.92455	6.86911	2.9602	7.85341	5.4291	5.81127	9.70528	8.89911	2.5089	13.9621	6.95589	3.78598	11.4603	3.39188	4.86999	7.8618	5.9893	8.3256	5.12224	7.49818	4.81506	7.7685	5.88891	8.70637	3.02202	2.52995	8.72281	5.07633	5.07082	8.51684	6.81882	8.84703	7.12265
2044	HC		d1/2	4.98574	10.5852	9.40474	3.13503	5.84125	1.85133	9.99241	9.70661	3.3473	11.5653	7.30322	3.75478	8.43672	6.18482	7.33654	3.60995	7.55082	5.66115	6.20071	9.94583	9.16723	2.80627	14.2373	7.22894	4.30782	12.2898	3.7396	5.10711	8.70901	6.39017	8.6363	5.71697	7.83154	5.17165	8.20179	6.39453	9.11939	3.70103	2.92551	9.14075	5.48532	5.31519	9.01263	7.18276	10.1195	7.2353
2044	HC		d7	5.13567	10.5501	9.23931	3.0905	5.84929	1.86581	9.98581	9.79614	2.79025	11.6984	7.13915	5.20561	8.27472	6.05599	7.46671	3.69231	7.57287	5.91359	6.72462	9.79705	9.24637	2.8758	14.3282	7.43328	4.56461	12.9101	3.71504	6.07447	8.41273	6.3158	8.59606	5.45027	7.89403	5.34329	8.27828	6.2727	9.03557	3.3834	2.89329	8.72917	5.95215	5.4065	8.96401	7.04955	9.14162	8.98138
2044	HC		d28	4.62601	10.3709	8.94293	2.86644	5.62543	1.6346	9.81426	9.58211	2.41885	11.1923	6.27357	2.85562	8.06832	5.66288	7.19411	2.8789	7.34387	5.22337	6.05606	9.82517	9.09023	2.67957	13.4595	6.65958	3.7232	11.029	3.66646	5.20619	8.10388	6.30471	8.5232	5.52069	6.72592	4.6527	7.82285	6.10917	8.87409	3.24484	2.68993	8.83743	5.2731	4.89829	8.7626	6.58865	8.31747	7.12983
2045	HC		d0	4.15951	10.8426	9.8316	3.5393	5.54376	1.48621	10.6241	9.88928	2.13366	11.455	6.6178	3.94819	7.92353	5.97373	6.79161	3.51933	7.06852	5.32436	6.40515	9.51546	8.97452	2.75921	13.1993	7.73739	4.10604	12.7836	4.09049	6.02324	7.75242	6.62179	8.60469	5.05597	8.02802	3.77441	8.4235	6.09969	9.61652	2.84339	2.3098	9.91333	5.35612	4.9393	9.153	6.2453	8.03306	6.99785
2045	HC		d1/2	4.32591	10.8047	10.1463	3.55875	5.5993	1.49575	10.654	10.0009	2.68713	11.6379	7.85433	3.43641	8.15439	6.49061	6.66251	3.15138	7.31159	5.60011	6.39366	9.5497	9.02472	2.72261	13.7841	7.5829	3.99121	12.2478	3.96997	4.61447	8.01774	6.53616	8.64403	5.34672	8.1826	3.76812	8.5153	6.08576	9.60824	3.38063	2.61706	9.81486	5.35654	5.35454	9.2888	6.45293	10.9368	6.89554
2045	HC		d7	4.34701	10.6988	9.5729	3.46391	5.48124	1.60762	10.7026	9.92488	2.42339	11.535	7.03605	4.35906	7.83296	6.16305	6.70717	3.32041	7.36666	5.66854	6.32128	9.49066	8.9557	2.61849	13.189	7.54068	4.01928	12.5623	3.80284	5.01622	7.96777	6.3882	8.50877	5.26119	8.52917	3.61612	8.39936	6.13916	9.55285	3.3671	2.37947	9.72432	5.36255	5.35338	9.31106	6.74823	8.35492	9.11463
2045	HC		d28	4.44725	10.8992	9.94795	3.76191	5.75671	1.51383	10.8751	10.17	2.75889	11.7696	7.09382	4.10458	8.03458	6.36218	6.79171	3.21144	7.32395	5.41728	6.61698	9.42288	9.0432	2.95294	13.7912	7.87463	3.97266	12.6924	4.19208	6.04671	8.17282	6.6904	8.6654	5.39818	8.19738	3.81589	8.47115	6.28432	9.79908	3.32519	2.62507	10.0599	5.61178	5.2669	9.36124	6.85112	8.78018	6.8039
2046	HC		d0	5.40877	10.524	9.45353	3.26489	5.86174	1.59871	10.1455	9.34393	2.35642	11.5256	8.10233	5.65274	7.36153	6.96169	6.94783	4.7022	7.57177	6.02643	5.47162	8.08342	9.67634	2.63356	13.6339	7.58168	4.71069	13.6304	3.55937	6.15262	7.83397	5.3388	8.464	5.95004	8.88593	3.33281	9.17712	6.55253	8.63675	2.91675	4.20413	9.06783	5.37199	6.05865	9.08345	7.33712	9.75177	8.58297
2046	HC		d1/2	5.56562	10.796	9.38389	3.4909	5.69277	1.9923	10.37	9.84728	2.73945	11.734	8.64637	4.92098	7.58168	7.60878	7.52153	4.48904	7.63702	5.94707	5.69946	8.239	9.91059	2.84454	14.6855	8.06164	3.90384	13.3725	3.87425	6.96181	8.63261	5.6857	8.4559	5.77697	8.85384	3.9622	9.50091	6.59706	9.30859	2.92487	4.56586	9.80837	5.41036	5.91181	9.52533	8.00821	10.9856	7.90536
2046	HC		d7	6.45678	11.17	9.8678	3.6723	5.90532	2.12809	10.8394	10.2297	4.26714	12.2745	8.51729	5.0352	7.95866	7.5391	7.05203	4.7403	8.17626	6.5988	6.09317	8.76642	10.2568	3.15379	14.6019	8.25867	4.59013	13.6189	4.16389	6.80823	9.00791	5.88144	8.90343	5.88549	8.97386	4.31749	10.0519	7.09624	9.42063	3.64472	4.98274	9.86436	5.51302	6.58522	9.7835	8.23836	10.0999	8.14824
2046	HC		d28	5.64273	10.8166	9.44042	3.33687	5.61204	1.89522	10.573	9.92962	3.46428	11.5184	7.5057	3.18044	7.57527	6.87919	6.957	4.7089	7.11824	6.08349	5.5699	8.38739	9.78835	2.88788	13.4081	7.75229	4.21095	12.523	3.85752	6.40751	8.44302	5.69331	8.53059	5.63891	7.29632	3.89242	9.4995	6.76372	9.44862	3.39369	4.55501	9.50943	5.19789	5.87991	9.57131	7.43229	9.24465	6.67489
2047	HC		d0	4.92728	10.0208	9.3214	2.3815	5.70063	1.57625	10.1648	9.64953	2.66651	11.1651	5.95834	2.77532	7.84579	5.34669	6.0603	3.00047	7.0792	5.50427	6.25107	9.61839	8.96675	2.14433	12.7569	7.1424	3.0635	11.4432	3.64983	2.28554	9.15995	6.04554	8.47116	5.12626	6.123	4.49684	7.67852	5.70022	8.56066	3.3475	2.31015	9.51051	5.28644	4.84783	8.14812	6.78925	7.62648	6.74723
2047	HC		d1/2	5.02405	9.97932	9.12026	2.28045	5.47267	1.27194	9.94613	9.60154	3.78633	10.9792	6.03416	2.48931	7.60608	5.27342	5.85078	2.73525	7.07572	5.42216	6.03843	9.20048	8.72391	2.20045	12.9921	6.90384	3.16657	11.1153	3.3794	3.22111	8.75217	5.80169	8.25246	5.01129	6.4375	4.23191	7.38695	5.32188	8.16168	2.94889	1.9392	8.28927	5.04905	5.23533	7.89375	6.27655	8.44605	5.72539
2047	HC		d1/2	5.13709	10.2594	9.59136	2.93271	5.79928	1.62632	10.269	9.73867	2.95522	11.27	6.8521	2.94636	8.01292	5.83395	6.20279	3.07583	7.24004	5.91009	6.27668	9.54648	9.04604	2.17589	12.7929	7.02759	3.37847	11.587	3.69543	2.43482	9.29023	6.25506	8.62789	5.34075	6.4081	4.65381	7.81414	5.80814	8.67627	3.514	2.4033	9.617	5.46555	5.43793	8.26268	6.89737	9.72108	6.53373
2047	HC		d7	4.83316	9.71594	8.66684	1.92456	5.43765	1.42382	9.73295	9.32656	2.18272	10.6158	5.77858	3.12129	7.61421	5.31474	5.56746	2.37743	7.08311	4.94993	5.61081	9.19232	8.43008	1.66788	12.3838	6.30225	2.91901	11.6492	3.11476	2.43849	8.43202	5.40174	8.1023	4.76236	6.56788	4.37791	7.18404	5.17367	8.10109	2.57817	1.82994	8.01681	5.02004	4.62258	7.61675	6.31019	6.87144	5.53561
2047	HC		d28	5.36253	10.4395	9.59116	2.63947	6.00595	1.82659	10.4148	9.94933	2.90572	11.4892	6.66509	4.96924	8.13558	5.62674	6.21784	3.52041	7.88577	5.84612	6.53061	9.74728	9.23133	2.12532	13.4784	7.40957	3.55334	12.4464	3.72284	2.35397	9.21155	6.05686	8.64046	5.37139	7.65956	5.35791	7.98363	5.91398	8.75904	3.25347	2.47785	9.67886	5.44657	5.18428	8.29721	7.60791	7.66951	7.78636
2048	HC		d0	3.96021	9.94606	9.41078	2.51603	5.52649	1.55094	9.39168	9.93179	3.00787	10.6933	6.52805	2.70591	7.82793	5.04085	6.40733	3.64704	6.49041	5.11393	5.89088	8.42	8.81288	2.51865	11.9997	6.79989	3.83085	10.6038	3.43315	4.76433	6.66693	5.51297	8.70345	4.74354	6.29863	4.44512	7.50114	5.26131	7.74637	2.90047	1.99898	8.69998	5.19829	4.66428	8.18324	5.51198	7.79569	7.13249
2048	HC		d1/2	4.39458	10.6509	9.81541	2.7929	6.10434	1.44704	9.72458	10.2655	3.53537	11.3474	7.9143	4.46324	8.33386	5.42643	6.71024	4.80497	7.47086	6.16738	6.55539	8.69658	9.34958	2.68817	12.7051	7.35241	4.74959	12.5185	3.55862	4.5329	7.25885	5.78093	9.02757	5.19921	7.6414	4.89578	8.1245	5.66332	8.19148	3.68756	2.25874	9.13487	5.53226	5.45374	8.94029	6.15705	9.43141	7.16904
2048	HC		d7	4.94099	10.139	9.43915	2.30867	6.165	1.42901	9.42545	10.1603	3.27518	11.3567	7.80555	3.96212	8.03462	5.19997	6.13016	3.138	9.14826	5.48179	6.0627	8.345	9.09851	2.22209	13.1153	7.35572	4.02815	11.7437	3.25365	4.62476	7.56455	5.33103	8.62343	5.25052	8.99965	4.74681	7.56454	5.12505	7.78962	3.13246	1.90886	8.84355	5.39649	5.05463	8.53271	6.90416	7.98141	7.08491
2048	HC		d28	4.27174	10.4387	9.92449	2.71022	5.90606	1.40599	9.68749	10.1777	3.13291	10.9827	6.94155	2.96435	8.03865	5.14207	6.83715	3.44423	7.31369	5.68585	6.38508	8.62732	9.23422	2.41065	12.2918	7.30659	3.93161	10.9651	3.58493	4.9763	7.62949	5.68868	8.95358	5.05625	6.91284	4.67405	7.78832	5.45273	8.13066	3.6457	2.00498	9.3837	5.23904	5.05368	8.6984	6.22084	8.24225	6.23472
2049	HC		d0	3.64606	10.0728	9.43386	2.64625	5.53591	1.17285	9.81276	10.2038	2.28552	11.0542	5.79795	3.61342	7.5258	5.18315	6.13764	3.58543	6.49552	4.98963	5.92565	9.55314	7.82637	2.52842	13.2503	7.17683	3.47023	10.9327	3.93469	3.50219	7.97578	5.46676	8.30431	4.761	5.94976	4.20666	7.50474	6.02975	8.61159	2.87558	1.90607	9.1926	4.95467	4.93416	8.04532	5.73329	7.0564	6.83524
2049	HC		d1/2	4.03417	9.88992	9.28116	2.69802	5.33799	1.40272	9.51441	10.0125	2.22469	11.4187	6.88297	4.21641	7.50005	5.51802	6.41051	3.4446	6.73301	5.27937	5.61111	9.38778	7.57626	2.04027	13.876	7.36786	3.60271	11.3865	3.62698	3.47544	8.03951	5.21618	8.01111	4.81805	6.18027	3.89264	7.20046	5.88282	8.52535	2.90885	1.81641	8.99009	4.86786	5.32458	8.15434	6.00638	9.45053	8.57869
2049	HC		d1/2	4.33031	10.2986	9.97629	2.90469	5.8171	1.46364	9.97802	10.5207	2.46173	11.2222	7.63916	4.35904	7.96833	5.75387	6.43141	3.55027	7.53212	5.76404	6.41969	9.73798	8.08981	2.38434	13.8534	7.54107	4.11303	12.0961	4.1627	3.81646	8.62559	5.69743	8.46958	5.16761	7.58268	4.57811	7.75362	6.5314	8.92983	3.52773	2.23371	9.52927	5.28474	5.67349	8.53748	6.68477	9.83683	7.05747
2049	HC		d7	3.35592	9.33437	8.69997	2.13039	5.06199	1.00128	9.04299	9.40934	2.06145	10.2723	5.19536	3.23732	7.20152	4.55708	6.17254	2.51295	5.68827	4.53972	5.00902	8.99724	7.01437	1.86996	12.1486	6.08812	2.8073	11.263	3.2201	2.93893	7.09759	4.74131	7.76288	4.04996	5.61319	3.65881	6.56161	5.58729	7.87804	2.40271	1.69496	7.69268	4.77049	4.79881	7.65108	4.78927	6.17182	5.37179
2049	HC		d28	4.22632	10.141	9.79481	2.91916	5.76325	1.44725	9.83466	10.3425	2.4838	11.1801	6.12169	3.00602	7.74388	5.38946	6.54598	2.77484	7.32993	5.27557	6.03178	9.64867	7.96916	2.41288	13.3158	7.32929	3.40519	11.6067	4.15001	3.59356	8.34165	5.75459	8.44614	5.08202	6.70161	4.57755	7.48655	6.42348	8.96816	3.36891	2.27722	9.48256	5.15324	5.42627	8.55416	6.34025	7.97524	5.99888
2050	HC		d0	4.50574	9.97453	9.66519	2.86254	5.58755	2.8918	9.77225	9.47416	3.05419	11.1514	6.40474	3.64103	7.50161	5.07034	7.1459	3.55276	6.55464	5.22304	5.86495	9.63122	8.50377	2.49334	12.8048	7.85095	3.67168	11.9723	3.89076	3.03613	8.16191	5.30904	8.18573	5.21308	6.671	4.34557	7.8831	6.26325	9.42174	3.36451	1.7712	9.35703	4.98374	4.53993	8.74575	5.70985	7.58952	7.50751
2050	HC		d7	3.81199	9.70405	8.99756	2.28718	5.29536	2.82125	9.43461	9.1395	2.21013	10.6903	5.91556	2.66427	7.31998	4.49685	6.54226	3.52002	6.51914	4.86291	5.41554	9.40676	8.21747	2.26352	12.0265	7.347	3.8268	11.7352	3.53721	3.72147	7.46484	4.93433	7.96277	4.87574	7.00002	3.84717	7.42263	5.74417	8.89203	2.7093	1.68547	8.33509	4.71686	4.34353	8.58643	4.94442	6.56989	5.97818
2050	HC		d28	4.88267	9.82145	9.17057	2.75177	5.57215	3.01068	9.56303	9.2789	2.466	11.1718	6.89206	5.17622	7.45175	5.96943	6.61535	4.01123	7.12822	5.25582	5.90321	9.43194	8.51355	2.22374	12.2402	7.64456	4.15884	13.385	3.72121	3.51287	7.73224	5.04599	7.9926	5.35866	7.44313	4.17846	7.70145	5.99166	8.96617	3.27323	1.82358	8.61857	5.17323	4.71237	8.81239	5.62797	7.71343	7.79367
2051	HC		d0	4.03725	10.7498	10.3313	2.87782	5.75462	2.07541	10.2012	10.013	3.4898	11.517	6.86149	3.04018	8.28356	5.97746	7.94936	4.62661	7.25028	5.31588	6.37415	9.86074	8.483	3.37367	13.3192	7.62208	4.09425	12.376	4.38022	4.98943	8.96182	6.4403	8.40937	5.72485	7.127	5.57898	8.50389	6.55622	9.39291	3.8476	2.41398	10.5602	5.5485	5.0883	10.4071	6.67325	8.22127	6.47064
2051	HC		d1/2	3.90724	10.3401	9.47076	2.54414	5.26114	1.77571	9.74014	9.66775	3.59338	10.9913	6.37511	2.63185	7.88861	5.73533	7.53249	3.26005	6.90575	5.19664	6.08032	9.5531	7.96883	2.84686	12.4258	6.59541	3.51057	12.8589	3.7979	4.01292	8.47487	5.95674	8.04628	5.27721	6.95264	4.71963	7.92845	6.11448	8.98652	3.19662	1.97244	9.32486	5.01488	5.19501	10.0343	5.71546	9.1546	5.95221
2051	HC		d1/2	4.18096	10.52	10.1307	2.66366	5.50102	1.80822	9.91329	9.77818	3.66563	11.0325	7.21942	3.23476	8.22636	5.96258	7.66897	3.64782	7.41039	5.12729	6.09524	9.81159	8.14963	2.81724	12.8493	7.17162	3.59806	12.2486	3.97118	3.69694	8.6157	6.1029	8.24436	5.4443	7.42222	5.25543	8.24018	6.41562	9.0862	3.36481	2.35	9.93613	5.22098	5.03289	10.093	6.59715	10.4231	6.711
2051	HC		d7	4.48203	10.4218	9.98096	2.59976	5.43653	1.83107	9.87477	9.80212	3.17707	10.9173	5.93725	2.60242	7.87463	5.6268	7.54954	2.87736	7.19807	5.1893	6.05448	9.78861	7.90451	2.88337	12.241	6.87117	3.33846	13.3872	3.91539	3.74885	8.44465	6.12171	8.21298	5.26326	6.96921	5.06215	8.04439	6.53408	9.16875	3.36551	2.30268	9.74438	5.31294	5.12074	10.1032	6.1276	7.29996	6.31943
2051	HC		d28	4.05225	10.6869	9.78627	2.56545	5.31716	1.87076	9.90236	9.23111	3.73506	10.4953	6.49248	2.80663	7.54397	7.01817	7.63903	3.88377	7.20426	5.40149	5.7399	9.59502	7.75205	2.83414	11.6505	6.4117	3.74028	13.1668	3.60582	3.43498	8.34311	5.97419	7.94441	5.30271	7.53024	4.55511	7.94682	6.5434	9.5184	3.24224	2.42231	10.1904	5.2663	5.25281	10.1084	5.72319	7.54006	5.67156
2052	HC		d0	4.64999	10.4208	8.79877	2.53625	5.2149	1.46015	10.1776	9.9916	2.6899	11.5049	6.43613	2.85533	8.08927	5.94278	7.35963	3.31774	6.29503	5.53327	5.78127	9.77482	8.33404	2.71469	12.9821	7.94138	3.66189	12.6334	3.74917	5.56607	8.07435	5.94941	8.61247	4.97807	6.74932	4.39306	8.02843	5.93851	9.73363	2.70708	2.05079	9.1439	4.7682	4.7705	9.88153	5.83943	8.04802	6.09992
2052	HC		d1/2	5.50197	10.8137	9.2786	2.66379	5.39795	1.70019	10.467	10.1885	4.30285	12.3069	7.61418	5.51618	8.36153	6.19973	7.57823	3.59088	7.47615	5.83762	6.20219	9.77688	8.54508	2.67507	13.5387	8.70682	4.1243	12.8405	3.62741	7.38125	8.09686	5.95429	8.67559	5.23712	7.99228	4.41948	8.20414	6.14959	9.56211	3.16462	2.18671	9.03755	4.90468	5.29866	10.1905	6.63656	10.4733	7.51849
2052	HC		d7	5.3924	10.4005	8.67589	2.1943	4.96898	1.61072	10.0571	9.87859	2.83616	11.7453	6.50782	4.22112	7.99943	5.71296	7.23928	3.37056	6.79136	5.22846	5.52667	9.59922	8.22757	2.35697	12.9972	8.15372	3.57318	12.4719	3.4734	6.71408	7.51678	5.69212	8.3705	4.83345	7.26367	4.40451	7.71338	5.70619	8.7849	2.54003	1.74971	8.60304	4.52784	4.58242	9.64401	6.25975	7.61199	6.91853
2052	HC		d28	4.57035	10.4211	8.72399	2.30046	5.13363	1.49846	10.0472	9.87057	2.54889	11.1857	6.22049	2.39437	7.98292	5.70911	7.31163	3.36717	5.98621	5.10231	5.61564	9.70024	8.32906	2.58641	12.532	7.74384	3.42249	12.4064	3.64621	6.32683	7.64658	5.82701	8.54528	4.94209	6.20788	4.23126	7.79137	5.87565	8.85413	2.83041	2.10271	8.89406	4.74529	4.78222	9.738	5.77519	7.64057	5.92195
2053	HC		d0	4.39793	10.3603	10.7126	2.08412	6.08083	1.86502	10.0408	9.88386	3.20042	11.1496	6.31619	4.4589	8.17138	5.36333	6.85996	4.07358	7.84334	5.62673	6.68173	9.56349	8.35803	2.67357	13.0008	6.75882	3.78645	11.3587	3.8265	5.49018	7.97236	5.87092	8.09488	5.14941	8.09686	4.8762	7.77138	6.31486	10.0409	2.95427	2.34957	9.51437	5.69448	4.9385	8.89841	6.2615	7.51832	8.3038
2053	HC		d1/2	4.10073	10.1956	10.4819	1.97798	5.87462	1.67502	9.49614	9.53609	3.66281	10.5872	7.09274	3.90779	7.95459	7.27412	6.79781	3.17404	7.74112	5.3775	6.2882	9.23336	7.94615	2.52888	12.6634	6.4892	3.82519	12.1614	3.50189	5.09271	7.96595	5.73924	7.94465	5.07068	8.18927	4.75636	7.28775	6.31135	9.28503	3.1928	2.13831	8.78409	5.44164	4.81167	8.78689	6.07689	9.11148	5.53409
2053	HC		d7	4.51393	10.2679	10.5389	2.21077	6.0463	1.87069	10.0043	10.0302	3.89617	11.0443	6.50419	3.26983	8.36482	5.83604	6.79858	3.04036	7.80257	5.42332	6.76341	9.63494	8.41414	2.74989	13.2657	6.93177	3.52364	11.2255	3.92571	6.4911	8.6289	6.06205	8.209	5.3005	8.02099	5.5727	7.59958	6.49113	9.11555	3.1629	2.48777	9.59357	5.75312	4.93471	9.04218	6.49667	8.10062	5.97782
2053	HC		d28	3.5835	10.5421	10.5862	2.4716	5.61848	1.67056	10.0745	9.36348	3.37577	12.6532	8.83709	3.04284	8.05151	6.91579	6.49068	5.54101	6.06127	7.41909	6.2067	9.42456	8.03491	3.22421	12.5911	6.24069	4.37957	10.8144	3.58867	4.73247	8.0125	5.90868	7.97801	5.90867	5.91052	4.48433	7.74713	6.63705	8.781	5.1376	3.51575	9.36772	5.53591	6.64968	9.30592	4.86034	11.0451	7.27184
2054	HC		d0	3.74926	10.373	8.81411	2.27816	5.73509	1.53739	10.5546	9.46639	3.1906	11.213	6.40562	4.94294	7.79467	5.45724	6.38927	4.42923	7.48421	9.44666	5.96331	9.42782	7.72006	2.80167	13.328	7.23157	4.20084	12.5084	3.67439	5.88007	8.09032	5.94767	7.99872	5.08367	9.03167	4.27238	7.82282	6.27166	8.93891	2.9797	1.95819	9.12805	5.26288	8.02869	8.96292	5.95502	7.36136	7.56092
2054	HC		d1/2	4.17211	10.6473	9.59624	2.73135	5.82524	1.51236	10.567	9.70307	3.64861	11.672	7.93719	3.23219	8.25984	6.29935	6.50551	4.28041	7.40267	10.0505	6.1371	9.34822	7.95488	2.78613	13.5905	7.44577	4.1149	12.5721	3.63282	5.28007	8.64922	6.16514	7.9924	5.19275	8.32068	4.75756	7.82942	6.49932	9.30263	3.56434	2.3567	9.28299	5.42612	8.71479	9.43951	6.07067	10.9718	7.18742
2054	HC		d7	3.91413	10.1553	8.6866	2.18018	5.34523	1.41903	9.93664	9.17293	3.0688	10.9579	6.44547	3.74619	7.4463	5.23414	6.03185	3.64555	7.08041	9.20631	5.83252	9.16191	7.41733	2.51527	12.9114	6.73198	3.94159	12.4575	3.28656	3.42599	7.57258	5.58234	7.63358	4.52833	8.33553	4.18327	7.39117	6.09952	8.61034	2.90922	1.77428	8.45052	5.18107	7.85494	8.90261	5.65443	7.24387	5.87122
2054	HC		d28	3.89553	10.344	8.99621	2.34694	5.68269	1.29855	10.1805	9.49698	5.05492	11.1466	6.29979	2.42765	7.73578	5.51262	6.39828	3.48858	6.64233	9.49709	5.87226	9.34407	7.72399	2.54114	12.9537	7.3075	3.54952	12.2189	3.63618	5.55942	7.75924	5.88468	7.78129	4.87396	7.58159	4.68786	7.38876	6.04051	9.2252	3.38796	2.11462	8.72484	5.31583	8.21531	8.91465	5.68982	7.68156	5.34476
2055	HC		d0	3.9982	10.628	9.6421	2.47789	5.92871	1.97798	10.0922	9.63163	3.02677	11.3679	6.50383	4.6675	8.21622	6.32735	6.44578	3.68225	7.27056	4.35147	5.85253	9.00865	8.82003	2.74371	12.4938	7.56655	4.43965	11.2037	3.90255	4.03443	8.89709	5.90512	9.16522	5.34995	7.66156	4.64379	8.13837	6.48856	9.28001	3.23777	2.31659	9.62979	5.49278	4.89545	8.94667	6.73021	7.74101	7.21891
2055	HC		d1/2	4.09821	10.365	9.90184	2.72145	5.58556	1.67513	10.072	9.30385	2.58953	11.2077	7.78952	2.9502	8.53785	6.8022	6.17247	3.2247	7.12869	4.65096	5.51737	8.81779	8.49434	2.48802	12.7179	7.2549	4.26671	10.7712	3.55938	5.05093	9.08408	5.67022	9.00714	5.32317	7.32875	4.73996	7.9138	6.31877	8.8832	3.73741	2.7003	9.86782	5.231	5.33039	8.79514	6.77079	10.6377	6.68316
2055	HC		d7	3.53026	10.6913	9.80567	2.52497	5.81582	1.85793	10.2792	9.70469	2.88626	11.206	6.6039	3.36592	8.50417	6.63218	6.39727	3.33298	6.93593	4.59865	5.96346	9.12738	8.83486	2.69322	12.4789	7.5296	4.119	11.2252	3.85444	5.52627	9.2327	5.88818	9.15119	5.54464	7.34358	5.43272	8.15753	6.66739	9.07706	3.59432	2.68661	9.91618	5.54562	5.13895	9.33655	6.5113	8.23904	6.04885
2055	HC		d28	3.6212	10.4367	9.78379	2.22502	5.67109	1.81855	9.89787	9.4326	2.77665	10.7556	6.55221	2.81684	8.23766	6.10878	6.19403	3.00433	7.39937	3.74952	5.8774	8.92326	8.73897	2.57868	12.2571	7.18815	3.98193	11.3682	3.81094	4.97739	8.42595	5.85431	8.95167	5.4339	7.59782	5.26921	7.89561	6.28633	8.98882	3.38205	2.34574	9.59084	5.48011	4.68949	9.03998	6.40109	7.77071	6.27471
2056	HC		d0	4.65186	10.3414	8.83428	2.70958	5.65755	1.34952	9.80537	9.84261	2.92218	11.5022	7.16832	4.07528	7.93015	7.20363	5.62271	3.28638	7.99877	5.77168	6.32894	9.17029	9.08678	2.47125	13.5684	7.55767	3.73755	12.4592	3.87465	4.69553	8.75936	5.98401	8.54886	5.54807	8.01657	4.99089	7.74312	7.05778	9.15796	3.35398	2.5146	10.0853	5.51323	5.20197	9.12378	7.35498	8.98588	7.87639
2056	HC		d1/2	5.19497	9.89034	8.31079	2.19584	5.59642	1.33113	9.30399	9.45894	2.75192	11.4614	7.42684	3.80065	7.4864	6.4326	4.91172	2.59056	8.88589	5.67194	5.72324	8.66647	8.61416	1.97475	13.3957	7.182	3.44414	12.2446	3.14538	5.15441	7.94743	5.22179	8.01786	5.18335	8.48017	4.34962	7.13057	6.46637	8.50906	2.60824	2.10564	8.60723	5.80766	5.3182	8.61182	7.24048	8.87538	6.15334
2056	HC		d7	5.02855	10.6053	8.97866	2.80561	5.62996	1.48896	9.86196	9.97655	2.57861	12.092	6.95122	3.7416	7.91063	6.29522	5.55784	3.42574	8.19981	6.11225	6.37865	9.12778	9.02657	2.42353	13.3086	7.74609	3.99826	13.2418	3.77107	6.66372	8.57545	5.90613	8.56602	5.55231	8.05489	4.89789	7.78993	7.02931	9.36592	3.19291	2.48295	9.20646	5.6707	5.54453	9.36579	7.04888	8.26467	7.2134
2056	HC		d28	4.60624	10.6812	9.83775	2.95838	5.82875	1.41601	9.72958	9.98692	3.38784	11.6105	7.40605	4.25126	7.9354	6.98055	5.87065	3.64626	8.09723	5.71101	6.87534	9.01976	9.45273	2.56409	13.3796	7.8038	4.04224	13.5414	4.00982	6.36001	8.7194	6.14283	8.76094	5.91543	8.02915	5.4303	7.97453	7.49035	9.525	4.1325	2.82096	9.61879	6.11021	5.49074	9.76049	7.15344	8.09558	6.84951
[truncated: 18 more columns]

[truncated: 11 more sheets: Fig5 & S5 (fold changes), Fig6 & S6 (UMAPs), Fig6 & S6 (heatmaps), Fig6 (line plot), Suppplementary Figure 1a, Supplementary Figure 1b, Supplementary Figure 1c, Supplementary Figure 2, Supplementary Figure 3a, Supplementary Figure 3b, FigS7]
